# Supplementary material for: Coxiella burnetii Shedding in Milk and Molecular Typing of Strains Infecting Dairy Cows in Greece
Source: Pathogens. 2021 Mar 3;10(3):287. doi: 10.3390/pathogens10030287 (PMC7998660; doi:10.3390/pathogens10030287)
Supplement: Supplementary file 1 [file pathogens-10-00287-s001.xlsx]

## Sheet: BOVINE_Milks_Greece
Longitude	Latitude	Altitude	Region	City	Number	Animal	Resulta final QFV	CTs
26o 29' 53.48" E	41o 21' 01.01" N	31	EVROS	DIDIMOTIXO	D1	CATTLE MILK	NEG	NEG
26o 13' 27.97" E	41o 25' 08.14" N	116	EVROS	DIDIMOTIXO	D10	CATTLE MILK	NEG	NEG
26o 20' 43.86" E	41o 25' 49.62" N	40	EVROS	DIDIMOTIXO	D11	CATTLE MILK	NEG	NEG
26o 20' 08.63" E	41o 23' 55.86" N	70	EVROS	DIDIMOTIXO	D12	CATTLE MILK	POS	33.7
26o 06' 01.72" E	41o 18' 53.69" N	359	EVROS	DIDIMOTIXO	D13	CATTLE MILK	NEG	NEG
26o 29' 53.48" E	41o 21' 01.01" N	31	EVROS	DIDIMOTIXO	D2	CATTLE MILK	NEG	NEG
26o 29' 53.48" E	41o 21' 01.01" N	31	EVROS	DIDIMOTIXO	D3	CATTLE MILK	NEG	NEG
26o 16' 52.97" E	41o 24' 10.49" N	150	EVROS	DIDIMOTIXO	D4	CATTLE MILK	POS	33.535
26o 19' 26.85" E	41o 26' 25.09" N	117	EVROS	DIDIMOTIXO	D5	CATTLE MILK	POS	29.245
26o 26' 03.22" E	41o 21' 15.06" N	70	EVROS	DIDIMOTIXO	D6	CATTLE MILK	POS	31.2
26o 11' 51.07" E	41o 21' 12.23" N	240	EVROS	DIDIMOTIXO	D7	CATTLE MILK	NEG	NEG
26o 13' 27.97" E	41o 25' 08.14" N	116	EVROS	DIDIMOTIXO	D8	CATTLE MILK	NEG	NEG
26o 13' 16.75" E	41o 25' 55.47" N	40	EVROS	DIDIMOTIXO	D9	CATTLE MILK	NEG	NEG
26o 28' 35.09" E	41o 38' 43.85" N	42	EVROS	ORESTIADA	E02	CATTLE MILK	NEG	NEG
26o 32' 33.84" E	41o 35' 10.43" N	35	EVROS	ORESTIADA	O1	CATTLE MILK	NEG	NEG
26o 31' 44.33" E	41o 30' 14.17" N	31	EVROS	ORESTIADA	O3	CATTLE MILK	NEG	NEG
26o 30' 45.26" E	41o 33' 43.76" N	30	EVROS	ORESTIADA	O4	CATTLE MILK	NEG	NEG
26o 21' 16.11" E	41o 32' 17.36" N	85	EVROS	ORESTIADA	O5	CATTLE MILK	NEG	NEG
26o 28' 35.09" E	41o 38' 43.85" N	42	EVROS	ORESTIADA	O6	CATTLE MILK	NEG	NEG
25o 58' 45.49" E	40o 54' 31.29" N	80	EVROS	ALEXANDROUPOLI	(A) EA1	CATTLE MILK	NEG	NEG
25o 54' 59.32" E	40o 55' 55.14" N	110	EVROS	ALEXANDROUPOLI	(B) EA2	CATTLE MILK	NEG	NEG
25o 54' 59.32" E	40o 55' 55.14" N	110	EVROS	ALEXANDROUPOLI	(C) EA3	CATTLE MILK	NEG	NEG
26o 01' 26.01" E	40o 53' 35.53" N	21	EVROS	ALEXANDROUPOLI	(D) EA4	CATTLE MILK	NEG	NEG
25o 59' 56.78" E	40o 52' 18.7" N	21	EVROS	ALEXANDROUPOLI	(E ) EA5	CATTLE MILK	POS	34.97
25o 59' 55.91" E	40o 53' 54.79" N	75	EVROS	ALEXANDROUPOLI	(F) EA6	CATTLE MILK	POS	36.36
25o 59' 27.09" E	40o 52' 16.49" N	21	EVROS	ALEXANDROUPOLI	(G) EA10	CATTLE MILK	POS	35.09
26o 02' 44.77" E	40o 52' 50.4" N	45	EVROS	ALEXANDROUPOLI	(H) EA11	CATTLE MILK	POS	35.58
26o 02' 44.77" E	40o 52' 50.4" N	45	EVROS	ALEXANDROUPOLI	(I) EA21	CATTLE MILK	NEG	NEG
25o 59' 55.91" E	40o 53' 54.79" N	75	EVROS	ALEXANDROUPOLI	(J) EA14	CATTLE MILK	POS	35.07
26o 07' 05.78" E	40o 52' 02.02" N	40	EVROS	ALEXANDROUPOLI	(K) EA24	CATTLE MILK	POS	34
25o 56' 06.49" E	40o 51' 26.18" N	10	EVROS	ALEXANDROUPOLI	(L) EA25	CATTLE MILK	POS	34.73
25o 56' 06.49" E	40o 51' 26.18" N	10	EVROS	ALEXANDROUPOLI	(M) EA26	CATTLE MILK	POS	35.74
25o 54' 24.27" E	40o 51' 24.97" N	15	EVROS	ALEXANDROUPOLI	(N) EAL7	CATTLE MILK	POS	34.23
25o 52' 10.96" E	40o 54' 37.76" N	85	EVROS	ALEXANDROUPOLI	(O) EA27	CATTLE MILK	POS	34.48
25o 47' 32.03" E	40o 58' 31.02" N	205	EVROS	ALEXANDROUPOLI	(P) EAL9	CATTLE MILK	POS	34.22
21o 08' 25.67" E	40o 50' 09.01" N	940	FLORINA	PRESPES	FP1	CATTLE MILK	NEG	NEG
21o 12' 26.99" E	40o 45' 28.74" N	1047	FLORINA	PRESPES	FP2	CATTLE MILK	NEG	NEG
21o 07' 25.5" E	40o 46' 56.82" N	850	FLORINA	PRESPES	FP3	CATTLE MILK	NEG	NEG
21o 06' 56.15" E	40o 44' 43.12" N	850	FLORINA	PRESPES	FP4	CATTLE MILK	NEG	NEG
21o 06' 56.15" E	40o 44' 43.12" N	850	FLORINA	PRESPES	FP5	CATTLE MILK	NEG	NEG
21o 07' 25.5" E	40o 46' 56.82" N	850	FLORINA	PRESPES	FP6	CATTLE MILK	NEG	NEG
21o 40' 45.48" E	40o 41' 23.27" N	590	FLORINA	AMYNTAIO	FA1	CATTLE MILK	NEG	NEG
21o 37' 52.47" E	40o 39' 46.85" N	610	FLORINA	AMYNTAIO	FA10	CATTLE MILK	NEG	NEG
21o 39' 52.41" E	40o 40' 27.73" N	595	FLORINA	AMYNTAIO	FA11	CATTLE MILK	NEG	NEG
21o 45' 18.16" E	40o 36' 53.77" N	590	FLORINA	AMYNTAIO	FA12	CATTLE MILK	POS	29.7
21o 28' 23.35" E	40o 53' 27.59" N	605	FLORINA	AMYNTAIO	FA13-F13	CATTLE MILK	NEG	NEG
21o 39' 52.41" E	40o 40' 27.73" N	595	FLORINA	AMYNTAIO	FA14	CATTLE MILK	NEG	NEG
21o 37' 52.47" E	40o 39' 46.85" N	610	FLORINA	AMYNTAIO	FA15	CATTLE MILK	NEG	NEG
21o 45' 18.16" E	40o 36' 53.77" N	590	FLORINA	AMYNTAIO	FA16	CATTLE MILK	NEG	NEG
21o 28' 23.35" E	40o 53' 27.59" N	605	FLORINA	AMYNTAIO	FA17	CATTLE MILK	NEG	NEG
21o 42' 11.65" E	40o 38' 46.48" N	630	FLORINA	AMYNTAIO	FA18	CATTLE MILK	NEG	NEG
21o 45' 18.16" E	40o 36' 53.77" N	590	FLORINA	AMYNTAIO	FA19	CATTLE MILK	NEG	NEG
21o 40' 45.48" E	40o 41' 23.27" N	590	FLORINA	AMYNTAIO	FA2	CATTLE MILK	NEG	NEG
21o 42' 11.65" E	40o 38' 46.48" N	630	FLORINA	AMYNTAIO	FA20	CATTLE MILK	NEG	NEG
21o 37' 52.47" E	40o 39' 46.85" N	610	FLORINA	AMYNTAIO	FA21	CATTLE MILK	NEG	NEG
21o 40' 57.27" E	40o 41' 48.5" N	582	FLORINA	AMYNTAIO	FA22	CATTLE MILK	NEG	NEG
21o 28' 23.35" E	40o 53' 27.59" N	605	FLORINA	AMYNTAIO	FA23	CATTLE MILK	NEG	NEG
21o 40' 57.27" E	40o 41' 48.5" N	582	FLORINA	AMYNTAIO	FA24	CATTLE MILK	POS	32.4
21o 42' 50.55" E	40o 40' 46.82" N	550	FLORINA	AMYNTAIO	FA25	CATTLE MILK	NEG	NEG
21o 42' 50.55" E	40o 40' 46.82" N	550	FLORINA	AMYNTAIO	FA26	CATTLE MILK	NEG	NEG
21o 42' 50.55" E	40o 40' 46.82" N	550	FLORINA	AMYNTAIO	FA27	CATTLE MILK	NEG	NEG
21o 40' 57.27" E	40o 41' 48.5" N	582	FLORINA	AMYNTAIO	FA28	CATTLE MILK	NEG	NEG
21o 40' 57.27" E	40o 41' 48.5" N	582	FLORINA	AMYNTAIO	FA29	CATTLE MILK	NEG	NEG
21o 40' 45.48" E	40o 41' 23.27" N	590	FLORINA	AMYNTAIO	FA3-F3	CATTLE MILK	NEG	NEG
21o 42' 50.55" E	40o 40' 46.82" N	550	FLORINA	AMYNTAIO	FA30	CATTLE MILK	NEG	NEG
21o 40' 45.48" E	40o 41' 23.27" N	590	FLORINA	AMYNTAIO	FA31-F31	CATTLE MILK	POS	33.12
21o 42' 11.65" E	40o 38' 46.48" N	630	FLORINA	AMYNTAIO	FA32	CATTLE MILK	NEG	NEG
21o 40' 45.48" E	40o 41' 23.27" N	590	FLORINA	AMYNTAIO	FA33	CATTLE MILK	NEG	NEG
21o 37' 52.47" E	40o 39' 46.85" N	610	FLORINA	AMYNTAIO	FA34	CATTLE MILK	NEG	NEG
21o 39' 52.41" E	40o 40' 27.73" N	595	FLORINA	AMYNTAIO	FA35	CATTLE MILK	NEG	NEG
21o 45' 18.16" E	40o 36' 53.77" N	590	FLORINA	AMYNTAIO	FA36	CATTLE MILK	NEG	NEG
21o 28' 23.35" E	40o 53' 27.59" N	605	FLORINA	AMYNTAIO	FA37	CATTLE MILK	NEG	NEG
21o 37' 52.47" E	40o 39' 46.85" N	610	FLORINA	AMYNTAIO	FA38	CATTLE MILK	NEG	NEG
21o 40' 45.48" E	40o 41' 23.27" N	590	FLORINA	AMYNTAIO	FA4	CATTLE MILK	NEG	NEG
21o 28' 23.35" E	40o 53' 27.59" N	605	FLORINA	AMYNTAIO	FA40	CATTLE MILK	NEG	NEG
21o 42' 11.65" E	40o 38' 46.48" N	630	FLORINA	AMYNTAIO	FA41	CATTLE MILK	NEG	NEG
21o 45' 18.16" E	40o 36' 53.77" N	590	FLORINA	AMYNTAIO	FA42	CATTLE MILK	POS	30.98
21o 40' 45.48" E	40o 41' 23.27" N	590	FLORINA	AMYNTAIO	FA43	CATTLE MILK	NEG	NEG
21o 42' 11.65" E	40o 38' 46.48" N	630	FLORINA	AMYNTAIO	FA44	CATTLE MILK	NEG	NEG
21o 37' 52.47" E	40o 39' 46.85" N	610	FLORINA	AMYNTAIO	FA45-F45	CATTLE MILK	NEG	NEG
21o 40' 57.27" E	40o 41' 48.5" N	582	FLORINA	AMYNTAIO	FA46	CATTLE MILK	NEG	NEG
21o 35' 20.1" E	40o 39' 33.49" N	620	FLORINA	AMYNTAIO	FA47-F47	CATTLE MILK	POS	35.75
21o 33' 07.57" E	40o 39' 38.22" N	640	FLORINA	AMYNTAIO	FA48	CATTLE MILK	NEG	NEG
21o 29' 25.41" E	40o 35' 05.04" N	900	FLORINA	AMYNTAIO	FA49	CATTLE MILK	POS	31.37
21o 30' 14.62" E	40o 37' 16.07" N	680	FLORINA	AMYNTAIO	FA5	CATTLE MILK	POS	31.88
21o 35' 20.1" E	40o 39' 33.49" N	620	FLORINA	AMYNTAIO	FA50-F50	CATTLE MILK	NEG	NEG
21o 33' 07.57" E	40o 39' 38.22" N	640	FLORINA	AMYNTAIO	FA52	CATTLE MILK	POS	27.53
21o 29' 25.41" E	40o 35' 05.04" N	900	FLORINA	AMYNTAIO	FA53-F53	CATTLE MILK	NEG	NEG
21o 31' 10.53" E	40o 33' 11.04" N	770	FLORINA	AMYNTAIO	FA54	CATTLE MILK	NEG	NEG
21o 31' 10.53" E	40o 33' 11.04" N	770	FLORINA	AMYNTAIO	FA55	CATTLE MILK	NEG	NEG
21o 35' 20.1" E	40o 39' 33.49" N	620	FLORINA	AMYNTAIO	FA56	CATTLE MILK	NEG	NEG
21o 33' 07.57" E	40o 39' 38.22" N	640	FLORINA	AMYNTAIO	FA57	CATTLE MILK	NEG	NEG
21o 29' 25.41" E	40o 35' 05.04" N	900	FLORINA	AMYNTAIO	FA58	CATTLE MILK	NEG	NEG
21o 29' 25.41" E	40o 35' 05.04" N	900	FLORINA	AMYNTAIO	FA59	CATTLE MILK	POS	27.89
21o 33' 07.57" E	40o 39' 38.22" N	640	FLORINA	AMYNTAIO	FA6	CATTLE MILK	NEG	NEG
21o 31' 10.53" E	40o 33' 11.04" N	770	FLORINA	AMYNTAIO	FA60	CATTLE MILK	NEG	NEG
21o 30' 14.62" E	40o 37' 16.07" N	680	FLORINA	AMYNTAIO	FA61	CATTLE MILK	NEG	NEG
21o 36' 05.43" E	40o 40' 25.83" N	650	FLORINA	AMYNTAIO	FA7	CATTLE MILK	POS	28.78
21o 36' 05.43" E	40o 40' 25.83" N	650	FLORINA	AMYNTAIO	FA8	CATTLE MILK	NEG	NEG
21o 36' 05.43" E	40o 40' 25.83" N	650	FLORINA	AMYNTAIO	FA9	CATTLE MILK	NEG	NEG
21o 24' 19.88" E	40o 46' 48.52" N	663	FLORINA	FLORINA	FF1	CATTLE MILK	NEG	NEG
21o 24' 19.88" E	40o 46' 48.52" N	663	FLORINA	FLORINA	FF2	CATTLE MILK	NEG	NEG
21o 24' 19.88" E	40o 46' 48.52" N	663	FLORINA	FLORINA	FF3	CATTLE MILK	NEG	NEG
22o 12' 18.8" E	40o 31' 09.91" N	128	IMATHIA	VEROIA	IV31	CATTLE MILK	POS	35.61
22o 12' 18.8" E	40o 31' 09.91" N	128	IMATHIA	VEROIA	IV32	CATTLE MILK	POS	35.05
22o 01' 00.89" E	39o 24' 06.76" N	100	KARDITSA	GORGOVITES	B69	CATTLE MILK	NEG	NEG
21o 55' 15.14" E	39o 22' 00.46" N	105	KARDITSA	KARDITSA	B81	CATTLE MILK	NEG	NEG
			KILKIS		B35	CATTLE MILK	POS	33.45
22o 44' 28.99" E	40o 56' 48.38" N		KILKIS	GYNAIKOKASTRO	B64	CATTLE MILK	NEG	NEG
22o 32' 28.64" E	40o 59' 06" N	36	KILKIS	AXIOYPOLI	B87	CATTLE MILK	POS	32.25
22o 27' 04.51" E	40o 56' 46.28" N	268	KILKIS	GOYMENISSA	K3	CATTLE MILK	NEG	NEG
22o 27' 04.51" E	40o 56' 46.28" N	268	KILKIS	GOYMENISSA	K5	CATTLE MILK	POS	33.72
22o 27' 04.51" E	40o 56' 46.28" N	268	KILKIS	GOYMENISSA	K9	CATTLE MILK	POS	33.925
23o 02' 20.49" E	41o 05' 19.16" N	361	KILKIS	EPTALOFOS	KE1	CATTLE MILK	NEG	NEG
23o 00' 00.69" E	40o 59' 19.86" N	400	KILKIS	EPTALOFOS	KE10	CATTLE MILK	NEG	NEG
22o 56' 04.63" E	40o 57' 23.84" N	180	KILKIS	EPTALOFOS	KE11	CATTLE MILK	NEG	NEG
22o 57' 25.84" E	41o 01' 22.4" N	220	KILKIS	EPTALOFOS	KE12	CATTLE MILK	NEG	NEG
22o 57' 13.68" E	41o 02' 21.75" N	237	KILKIS	EPTALOFOS	KE13	CATTLE MILK	NEG	NEG
22o 56' 40.55" E	40o 58' 54.45" N	190	KILKIS	EPTALOFOS	KE14	CATTLE MILK	NEG	NEG
23o 03' 46.39" E	41o 08' 11.53" N	480	KILKIS	EPTALOFOS	KE15	CATTLE MILK	NEG	NEG
22o 58' 24.98" E	40o 55' 48.89" N	240	KILKIS	EPTALOFOS	KE2	CATTLE MILK	POS	32.83
23o 03' 03.01" E	41o 03' 00.95" N	568	KILKIS	EPTALOFOS	KE3	CATTLE MILK	POS	32.11
22o 57' 07.47" E	40o 55' 16.71" N	219	KILKIS	EPTALOFOS	KE4	CATTLE MILK	POS	31.8
22o 57' 13.68" E	41o 02' 21.75" N	237	KILKIS	EPTALOFOS	KE5	CATTLE MILK	POS	34.45
23o 04' 05.32" E	41o 04' 19.31" N	410	KILKIS	EPTALOFOS	KE6	CATTLE MILK	POS	32.01
22o 56' 40.55" E	40o 58' 54.45" N	190	KILKIS	EPTALOFOS	KE7	CATTLE MILK	NEG	NEG
22o 56' 04.63" E	40o 57' 23.84" N	180	KILKIS	EPTALOFOS	KE8	CATTLE MILK	POS	31.4
22o 58' 24.98" E	40o 55' 48.89" N	240	KILKIS	EPTALOFOS	KE9	CATTLE MILK	POS	32.77
22o 27' 04.51" E	40o 56' 46.28" N	268	KILKIS	GOYMENISSA	KG1	CATTLE MILK	POS	33.44
22o 24' 39.99" E	40o 57' 15.83" N	460	KILKIS	GOYMENISSA	KG10	CATTLE MILK	NEG	NEG
22o 30' 00.94" E	40o 56' 58.43" N	185	KILKIS	GOYMENISSA	KG11	CATTLE MILK	NEG	NEG
22o 23' 18.6" E	40o 58' 41.83" N	780	KILKIS	GOYMENISSA	KG12	CATTLE MILK	NEG	NEG
22o 27' 04.51" E	40o 56' 46.28" N	268	KILKIS	GOYMENISSA	KG13	CATTLE MILK	POS	31.19
22o 25' 14.53" E	40o 59' 03.28" N	445	KILKIS	GOYMENISSA	KG14	CATTLE MILK	NEG	NEG
22o 21' 31.24" E	41o 04' 12.33" N	700	KILKIS	GOYMENISSA	KG15	CATTLE MILK	NEG	NEG
22o 58' 24.98" E	40o 55' 48.89" N	240	KILKIS	GOYMENISSA	KG16	CATTLE MILK	POS	33.14
22o 27' 04.51" E	40o 56' 46.28" N	268	KILKIS	GOYMENISSA	KG17	CATTLE MILK	NEG	NEG
22o 27' 04.51" E	40o 56' 46.28" N	268	KILKIS	GOYMENISSA	KG2	CATTLE MILK	NEG	NEG
22o 27' 04.51" E	40o 56' 46.28" N	268	KILKIS	GOYMENISSA	KG4	CATTLE MILK	NEG	NEG
22o 27' 04.51" E	40o 56' 46.28" N	268	KILKIS	GOYMENISSA	KG6	CATTLE MILK	POS	32.93
22o 30' 00.94" E	40o 56' 58.43" N	185	KILKIS	GOYMENISSA	KG7	CATTLE MILK	NEG	NEG
22o 27' 04.51" E	40o 56' 46.28" N	268	KILKIS	GOYMENISSA	KG8	CATTLE MILK	NEG	NEG
22o 59' 40.56" E	41o 06' 35.57" N	373	KILKIS	KILKIS	KK11	CATTLE MILK	NEG	NEG
22o 58' 11.07" E	41o 08' 37.9" N	400	KILKIS	KILKIS	KK12	CATTLE MILK	NEG	NEG
22o 46' 48.87" E	41o 05' 18.71" N	99	KILKIS	KILKIS	KK13	CATTLE MILK	POS	32.73
22o 47' 49.11" E	41o 02' 10.46" N	110	KILKIS	KILKIS	KK15	CATTLE MILK	POS	32.09
22o 46' 20.73" E	40o 59' 31.82" N	143	KILKIS	KILKIS	KK16	CATTLE MILK	POS	32.78
22o 52' 33.88" E	41o 02' 09.94" N	220	KILKIS	KILKIS	KK17	CATTLE MILK	NEG	NEG
22o 51' 14.77" E	41o 04' 33.11" N	240	KILKIS	KILKIS	KK18	CATTLE MILK	NEG	NEG
22o 54' 29.49" E	41o 04' 23.41" N	280	KILKIS	KILKIS	KK20	CATTLE MILK	POS	30.78
22o 51' 34.54" E	40o 57' 33.44" N	210	KILKIS	KILKIS	KK22	CATTLE MILK	POS	31.54
22o 54' 37.95" E	40o 52' 08.91" N	100	KILKIS	KILKIS	KK23	CATTLE MILK	NEG	NEG
22o 55' 39.37" E	40o 59' 36.3" N	225	KILKIS	KILKIS	KK24	CATTLE MILK	NEG	NEG
22o 46' 48.87" E	41o 05' 18.71" N	99	KILKIS	KILKIS	KK7	CATTLE MILK	NEG	NEG
22o 51' 14.77" E	41o 04' 33.11" N	240	KILKIS	KILKIS	KK8	CATTLE MILK	NEG	NEG
22o 59' 40.56" E	41o 06' 35.57" N	373	KILKIS	KILKIS	KK9	CATTLE MILK	POS	31.93
22o 55' 14.56" E	40o 50' 29.76" N	115	KILKIS	NEA SANTA	KNS1	CATTLE MILK	POS	32.02
22o 52' 47.48" E	40o 51' 33.05" N	100	KILKIS	NEA SANTA	KNS10	CATTLE MILK	NEG	NEG
22o 55' 03.74" E	40o 53' 24.91" N	122	KILKIS	NEA SANTA	KNS14	CATTLE MILK	NEG	NEG
22o 55' 14.56" E	40o 50' 29.76" N	115	KILKIS	NEA SANTA	KNS19	CATTLE MILK	POS	30.83
22o 55' 14.56" E	40o 50' 29.76" N	115	KILKIS	NEA SANTA	KNS2	CATTLE MILK	NEG	NEG
22o 54' 37.95" E	40o 52' 08.91" N	100	KILKIS	NEA SANTA	KNS21	CATTLE MILK	NEG	NEG
22o 57' 31.21" E	40o 53' 45.39" N	200	KILKIS	NEA SANTA	KNS25	CATTLE MILK	NEG	NEG
22o 58' 55.91" E	40o 53' 56.19" N	276	KILKIS	NEA SANTA	KNS3	CATTLE MILK	NEG	NEG
22o 55' 03.74" E	40o 53' 24.91" N	122	KILKIS	NEA SANTA	KNS4	CATTLE MILK	NEG	NEG
22o 55' 03.74" E	40o 53' 24.91" N	122	KILKIS	NEA SANTA	KNS5	CATTLE MILK	POS	33.44
22o 55' 14.56" E	40o 50' 29.76" N	115	KILKIS	NEA SANTA	KNS6	CATTLE MILK	POS	31.71
22o 05' 21.62" E	39o 44' 28.02" N	150	LARISA	VLACHOGIANNI	B59	CATTLE MILK	POS	31.2
22o 20' 16.76" E	39o 41' 21.17" N	86	LARISA	GIANNOYLI DENDRA	B61	CATTLE MILK	NEG	NEG
22o 10' 06.44" E	40o 03' 48.7" N	590	LARISA	DOLICHI	B62	CATTLE MILK	NEG	NEG
22o 03' 57.19" E	39o 47' 32.64" N	175	LARISA	PRAITORIO	B63	CATTLE MILK	POS	33.62
			LARISA	CHALKIDONA	B65	CATTLE MILK	NEG	NEG
22o 03' 15.92" E	39o 49' 46.34" N	199	LARISA	SYKIA	B66	CATTLE MILK	POS	32.77
22o 03' 15.92" E	39o 49' 46.34" N	199	LARISA	SYKIA	B67	CATTLE MILK	NEG	NEG
22o 00' 30.99" E	39o 45' 10.3" N	370	LARISA	PALIAMPELA	B68	CATTLE MILK	NEG	NEG
22o 32' 31.3" E	39o 34' 02" N	85	LARISA	CHALKI	B70	CATTLE MILK	NEG	NEG
22o 03' 57.19" E	39o 47' 32.64" N	175	LARISA	PRAITORIO	B71	CATTLE MILK	POS	34.63
22o 17' 20.72" E	39o 44' 24.78" N	90	LARISA	TYRNAVOS	B72	CATTLE MILK	POS	32.47
22o 11' 26.43" E	39o 53' 33.49" N	311	LARISA	AMPELIA	B73	CATTLE MILK	NEG	NEG
21o 58' 46.23" E	39o 43' 10.22" N	320	LARISA	KOYTSOYFLIANI	B74	CATTLE MILK	NEG	NEG
22o 05' 21.62" E	39o 44' 28.02" N	150	LARISA	VLACHOGIANNI	B76	CATTLE MILK	NEG	NEG
22o 03' 57.19" E	39o 47' 32.64" N	175	LARISA	PRAITORIO	B78	CATTLE MILK	POS	28.49
22o 00' 30.99" E	39o 45' 10.3" N	370	LARISA	PALIAMPELA	B79	CATTLE MILK	POS	33.2
22o 21' 05.14" E	39o 37' 09.54" N	130	LARISA	TERPSITHEA	B80	CATTLE MILK	NEG	NEG
22o 34' 33.03" E	39o 36' 46.64" N	59	LARISA	GLAYKI	B82	CATTLE MILK	POS	32.29
22o 18' 26.78" E	39o 49' 35.84" N	141	LARISA	ARGYROPOYLI	B83	CATTLE MILK	POS	30.14
22o 05' 21.62" E	39o 44' 28.02" N	150	LARISA	VLACHOGIANNI	B84	CATTLE MILK	POS	31.16
22o 32' 07.27" E	39o 37' 19.92" N	67	LARISA	PLATYKAMPOS	B86	CATTLE MILK	POS	33.56
22o 09' 50.86" E	39o 56' 44.51" N	500	MAGNISIA	ELEYTHEROCHORI	B60	CATTLE MILK	NEG	NEG
22o 44' 35.3" E	39o 22' 54.24" N	120	MAGNISIA	VELESTINO	B75	CATTLE MILK	POS	32.93
22o 30' 31.3" E	40o 16' 17.31" N	22	PIERIA	KATERINI	B77	CATTLE MILK	NEG	NEG
23o 30' 24.6" E	40o 56' 37.22" N	20	SERRES	ANTHI	B04	CATTLE MILK	NEG	NEG
23o 30' 01.74" E	40o 54' 30.77" N	80	SERRES	NIGRITA	B05	CATTLE MILK	POS	30.98
23o 46' 33.71" E	41o 01' 30.95" N	95	SERRES	GAZOROS	B06	CATTLE MILK	POS	32.2
23o 46' 33.71" E	41o 01' 30.95" N	95	SERRES	GAZOROS	B07	CATTLE MILK	NEG	NEG
23o 21' 41.94" E	41o 09' 38.01" N	30	SERRES	GEFYROUDI	B08	CATTLE MILK	NEG	NEG
23o 27' 35.01" E	41o 04' 14.48" N	14	SERRES	MITROYSI	B09	CATTLE MILK	POS	32.67
23o 31' 07.56" E	41o 01' 06.28" N	15	SERRES	SKOYTARI	B10	CATTLE MILK	POS	28.66
23o 27' 35.01" E	41o 04' 14.48" N	14	SERRES	MITROYSI	B11	CATTLE MILK	NEG	NEG
23o 19' 10.57" E	41o 10' 42.84" N	32	SERRES	VALTERO	B12	CATTLE MILK	POS	32.07
23o 12' 11.86" E	41o 12' 20.13" N	34	SERRES	LIMNOCHORI	B13	CATTLE MILK	POS	32.65
23o 19' 10.57" E	41o 10' 42.84" N	32	SERRES	VALTERO	B14	CATTLE MILK	NEG	NEG
23o 19' 10.57" E	41o 10' 42.84" N	32	SERRES	VALTERO	B15	CATTLE MILK	NEG	NEG
23o 16' 56.01" E	41o 10' 58.65" N	30	SERRES	HRAKLEIA	B16	CATTLE MILK	POS	31.9
23o 14' 10.1" E	41o 10' 49.38" N	30	SERRES	CHRYSOCHORAFA	B17	CATTLE MILK	NEG	NEG
23o 19' 10.57" E	41o 10' 42.84" N	32	SERRES	VALTERO	B18	CATTLE MILK	POS	33.11
23o 12' 11.86" E	41o 12' 20.13" N	34	SERRES	LIMNOCHORI	B19	CATTLE MILK	POS	32.33
23o 12' 11.86" E	41o 12' 20.13" N	34	SERRES	LIMNOCHORI	B20	CATTLE MILK	NEG	NEG
23o 12' 11.86" E	41o 12' 20.13" N	34	SERRES	LIMNOCHORI	B21	CATTLE MILK	NEG	NEG
23o 12' 11.86" E	41o 12' 20.13" N	34	SERRES	LIMNOCHORI	B22	CATTLE MILK	NEG	NEG
23o 12' 11.86" E	41o 12' 20.13" N	34	SERRES	LIMNOCHORI	B23	CATTLE MILK	NEG	NEG
23o 12' 11.86" E	41o 12' 20.13" N	34	SERRES	LIMNOCHORI	B24	CATTLE MILK	NEG	NEG
23o 12' 11.86" E	41o 12' 20.13" N	34	SERRES	LIMNOCHORI	B25	CATTLE MILK	NEG	NEG
23o 40' 10.69" E	40o 59' 07.97" N	20	SERRES	PARALIMNI	B26	CATTLE MILK	NEG	NEG
23o 25' 30.89" E	41o 05' 55.64" N	25	SERRES	KALA DENDRA HERAKLEIA	B27	CATTLE MILK	POS	32.03
23o 36' 31.05" E	41o 01' 25.35" N	20	SERRES	NEOS SKOPOS	B28	CATTLE MILK	POS	31.3
23o 30' 47" E	41o 02' 25.35" N	11	SERRES		B29	CATTLE MILK	NEG	NEG
23o 32' 46.71" E	41o 05' 09.65" N	53	SERRES	SERRES	SE1	CATTLE MILK	NEG	NEG
23o 32' 46.71" E	41o 05' 09.65" N	53	SERRES	SERRES	SE2	CATTLE MILK	POS	34.2
23o 32' 46.71" E	41o 05' 09.65" N	53	SERRES	SERRES	SE3	CATTLE MILK	POS	35.5
23o 32' 46.71" E	41o 05' 09.65" N	53	SERRES	SERRES	SE4	CATTLE MILK	NEG	NEG
23o 32' 46.71" E	41o 05' 09.65" N	53	SERRES	SERRES	SE5	CATTLE MILK	NEG	NEG
23o 32' 46.71" E	41o 05' 09.65" N	53	SERRES	SERRES	SE6	CATTLE MILK	NEG	NEG
23o 32' 46.71" E	41o 05' 09.65" N	53	SERRES	SERRES	SE7	CATTLE MILK	NEG	NEG
23o 18' 52.05" E	41o 02' 31.3" N	35	SERRES	STRYMONIKO	SS1	CATTLE MILK	NEG	NEG
23o 23' 25.41" E	41o 04' 05.96" N	20	SERRES	STRYMONIKO	SS10	CATTLE MILK	NEG	NEG
23o 18' 52.05" E	41o 02' 31.3" N	35	SERRES	STRYMONIKO	SS11	CATTLE MILK	NEG	NEG
23o 20' 40.44" E	41o 05' 01.68" N	20	SERRES	STRYMONIKO	SS12	CATTLE MILK	NEG	NEG
23o 20' 40.44" E	41o 05' 01.68" N	20	SERRES	STRYMONIKO	SS13	CATTLE MILK	POS	31.63
23o 20' 40.44" E	41o 05' 01.68" N	20	SERRES	STRYMONIKO	SS2	CATTLE MILK	NEG	NEG
23o 18' 52.05" E	41o 02' 31.3" N	35	SERRES	STRYMONIKO	SS3	CATTLE MILK	NEG	NEG
23o 21' 47.52" E	41o 01' 30.46" N	20	SERRES	STRYMONIKO	SS4	CATTLE MILK	NEG	NEG
23o 21' 47.52" E	41o 01' 30.46" N	20	SERRES	STRYMONIKO	SS5	CATTLE MILK	NEG	NEG
23o 20' 09.72" E	41o 00' 51.31" N	149	SERRES	STRYMONIKO	SS6	CATTLE MILK	NEG	NEG
23o 20' 09.72" E	41o 00' 51.31" N	149	SERRES	STRYMONIKO	SS7	CATTLE MILK	NEG	NEG
23o 18' 52.05" E	41o 02' 31.3" N	35	SERRES	STRYMONIKO	SS8	CATTLE MILK	POS	30.49
23o 21' 47.52" E	41o 01' 30.46" N	20	SERRES	STRYMONIKO	SS9	CATTLE MILK	POS	34.59
23o 01' 11.51" E	40o 32' 51.51" N	76	THESSALONIKI	THERMI	B01	CATTLE MILK	POS	31.68
22o 51' 11.54" E	40o 44' 34.86" N	120	THESSALONIKI	PENTALOFOS	B02	CATTLE MILK	NEG	NEG
23o 03' 55.55" E	40o 44' 58.69" N	110	THESSALONIKI	LAGKADAS	B03	CATTLE MILK	POS	33.48
23o 21' 26.74" E	40o 49' 02.94" N	630	THESSALONIKI	SOXOS	B30	CATTLE MILK	NEG	NEG
23o 21' 26.74" E	40o 49' 02.94" N	630	THESSALONIKI	SOXOS	B31	CATTLE MILK	NEG	NEG
23o 21' 26.74" E	40o 49' 02.94" N	630	THESSALONIKI	SOXOS	B32	CATTLE MILK	NEG	NEG
23o 21' 26.74" E	40o 49' 02.94" N	630	THESSALONIKI	SOXOS	B33	CATTLE MILK	NEG	NEG
23o 10' 23.87" E	40o 43' 14.75" N	115	THESSALONIKI	ANALIPSI	B34	CATTLE MILK	POS	33.01
23o 06' 47.59" E	40o 39' 51.18" N	100	THESSALONIKI	KAVALARI	B85	CATTLE MILK	POS	29.98
22o 43' 45.06" E	40o 42' 55.28" N	30	THESSALONIKI	AGIOS ATHANASIOS	B88	CATTLE MILK	NEG	NEG
22o 35' 52.39" E	40o 43' 54.07" N	20	THESSALONIKI	CHALKIDONA	CH1	CATTLE MILK	POS	31.205
22o 36' 24.48" E	40o 42' 00.17" N	15	THESSALONIKI	CHALKIDONA	CH10	CATTLE MILK	NEG	NEG
22o 36' 24.48" E	40o 42' 00.17" N	15	THESSALONIKI	CHALKIDONA	CH11	CATTLE MILK	NEG	NEG
22o 34' 33.26" E	40o 46' 46.67" N	35	THESSALONIKI	CHALKIDONA	CH12	CATTLE MILK	POS	32.97
22o 34' 33.26" E	40o 46' 46.67" N	35	THESSALONIKI	CHALKIDONA	CH13	CATTLE MILK	NEG	NEG
22o 34' 33.26" E	40o 46' 46.67" N	35	THESSALONIKI	CHALKIDONA	CH14	CATTLE MILK	NEG	NEG
22o 37' 33.8" E	40o 44' 51.83" N	14	THESSALONIKI	CHALKIDONA	CH15	CATTLE MILK	NEG	NEG
22o 37' 33.8" E	40o 44' 51.83" N	14	THESSALONIKI	CHALKIDONA	CH16	CATTLE MILK	NEG	NEG
22o 37' 33.8" E	40o 44' 51.83" N	14	THESSALONIKI	CHALKIDONA	CH17	CATTLE MILK	NEG	NEG
22o 32' 26.39" E	40o 42' 15.33" N	11	THESSALONIKI	CHALKIDONA	CH18	CATTLE MILK	POS	32.6
22o 32' 26.39" E	40o 42' 15.33" N	11	THESSALONIKI	CHALKIDONA	CH19	CATTLE MILK	NEG	NEG
22o 32' 26.39" E	40o 42' 15.33" N	11	THESSALONIKI	CHALKIDONA	CH2	CATTLE MILK	NEG	NEG
22o 32' 26.39" E	40o 42' 15.33" N	11	THESSALONIKI	CHALKIDONA	CH20	CATTLE MILK	POS	33.05
22o 37' 33.8" E	40o 44' 51.83" N	14	THESSALONIKI	CHALKIDONA	CH21	CATTLE MILK	NEG	NEG
22o 35' 52.39" E	40o 43' 54.07" N	20	THESSALONIKI	CHALKIDONA	CH3	CATTLE MILK	NEG	NEG
22o 35' 52.39" E	40o 43' 54.07" N	20	THESSALONIKI	CHALKIDONA	CH4	CATTLE MILK	NEG	NEG
22o 35' 52.39" E	40o 43' 54.07" N	20	THESSALONIKI	CHALKIDONA	CH5	CATTLE MILK	NEG	NEG
22o 35' 52.39" E	40o 43' 54.07" N	20	THESSALONIKI	CHALKIDONA	CH6	CATTLE MILK	NEG	NEG
22o 35' 52.39" E	40o 43' 54.07" N	20	THESSALONIKI	CHALKIDONA	CH7	CATTLE MILK	NEG	NEG
22o 35' 52.39" E	40o 43' 54.07" N	20	THESSALONIKI	CHALKIDONA	CH8	CATTLE MILK	NEG	NEG
22o 35' 52.39" E	40o 43' 54.07" N	20	THESSALONIKI	CHALKIDONA	CH9	CATTLE MILK	NEG	NEG
22o 43' 45.06" E	40o 42' 55.28" N	30	THESSALONIKI	AG. ATHANASIOS	KAA1	CATTLE MILK	NEG	NEG
22o 41' 31.74" E	40o 43' 53.61" N	35	THESSALONIKI	AG. ATHANASIOS	KAA10	CATTLE MILK	NEG	NEG
22o 41' 31.74" E	40o 43' 53.61" N	35	THESSALONIKI	AG. ATHANASIOS	KAA11	CATTLE MILK	NEG	NEG
22o 41' 31.74" E	40o 43' 53.61" N	35	THESSALONIKI	AG. ATHANASIOS	KAA12	CATTLE MILK	POS	32.76
22o 46' 09.75" E	40o 45' 08.91" N	115	THESSALONIKI	AG. ATHANASIOS	KAA13	CATTLE MILK	NEG	NEG
22o 46' 09.75" E	40o 45' 08.91" N	115	THESSALONIKI	AG. ATHANASIOS	KAA14	CATTLE MILK	POS	29.85
22o 46' 09.75" E	40o 45' 08.91" N	115	THESSALONIKI	AG. ATHANASIOS	KAA15	CATTLE MILK	NEG	NEG
22o 46' 09.75" E	40o 45' 08.91" N	115	THESSALONIKI	AG. ATHANASIOS	KAA16	CATTLE MILK	NEG	NEG
22o 46' 09.75" E	40o 45' 08.91" N	115	THESSALONIKI	AG. ATHANASIOS	KAA17	CATTLE MILK	NEG	NEG
22o 46' 09.75" E	40o 45' 08.91" N	115	THESSALONIKI	AG. ATHANASIOS	KAA18	CATTLE MILK	NEG	NEG
22o 43' 45.06" E	40o 42' 55.28" N	30	THESSALONIKI	AG. ATHANASIOS	KAA2	CATTLE MILK	NEG	NEG
22o 43' 45.06" E	40o 42' 55.28" N	30	THESSALONIKI	AG. ATHANASIOS	KAA3	CATTLE MILK	NEG	NEG
22o 43' 45.06" E	40o 42' 55.28" N	30	THESSALONIKI	AG. ATHANASIOS	KAA4	CATTLE MILK	NEG	NEG
22o 43' 45.06" E	40o 42' 55.28" N	30	THESSALONIKI	AG. ATHANASIOS	KAA5	CATTLE MILK	NEG	NEG
22o 46' 54.25" E	40o 42' 52.58" N	25	THESSALONIKI	AG. ATHANASIOS	KAA6	CATTLE MILK	NEG	NEG
22o 46' 54.25" E	40o 42' 52.58" N	25	THESSALONIKI	AG. ATHANASIOS	KAA7	CATTLE MILK	NEG	NEG
22o 46' 54.25" E	40o 42' 52.58" N	25	THESSALONIKI	AG. ATHANASIOS	KAA8	CATTLE MILK	NEG	NEG
22o 41' 31.74" E	40o 43' 53.61" N	35	THESSALONIKI	AG. ATHANASIOS	KAA9	CATTLE MILK	NEG	NEG
23o 14' 46.03" E	40o 38' 11.51" N	110	THESSALONIKI	LAGKADIKIA	L10	CATTLE MILK	POS	33.54
23o 14' 46.03" E	40o 38' 11.51" N	110	THESSALONIKI	LAGKADIKIA	L25	CATTLE MILK	POS	31.85
23o 14' 46.03" E	40o 38' 11.51" N	110	THESSALONIKI	LAGKADIKIA	L27	CATTLE MILK	NEG	NEG
22o 48' 19.95" E	40o 40' 10.71" N	10	THESSALONIKI	SINDOS	S04	CATTLE MILK	NEG	NEG
22o 48' 19.95" E	40o 40' 10.71" N	10	THESSALONIKI	SINDOS	S16	CATTLE MILK	NEG	NEG
22o 48' 19.95" E	40o 40' 10.71" N	10	THESSALONIKI	SINDOS	S12	CATTLE MILK	POS	30.34
22o 35' 52.39" E	40o 43' 54.07" N	20	THESSALONIKI	CHALKIDONA	TC01	CATTLE MILK	NEG	NEG
22o 35' 52.39" E	40o 43' 54.07" N	20	THESSALONIKI	CHALKIDONA	TC02	CATTLE MILK	NEG	NEG
22o 35' 52.39" E	40o 43' 54.07" N	20	THESSALONIKI	CHALKIDONA	TC03	CATTLE MILK	POS	32.95
22o 35' 52.39" E	40o 43' 54.07" N	20	THESSALONIKI	CHALKIDONA	TC04	CATTLE MILK	NEG	NEG
22o 35' 52.39" E	40o 43' 54.07" N	20	THESSALONIKI	CHALKIDONA	TC05	CATTLE MILK	POS	32.07
22o 38' 16.25" E	40o 43' 06.4" N	18	THESSALONIKI	CHALKIDONA	TC06	CATTLE MILK	POS	32.61
22o 38' 16.25" E	40o 43' 06.4" N	18	THESSALONIKI	CHALKIDONA	TC07	CATTLE MILK	POS	33.08
22o 38' 16.25" E	40o 43' 06.4" N	18	THESSALONIKI	CHALKIDONA	TC08	CATTLE MILK	POS	31.56
22o 38' 25.49" E	40o 39' 41.09" N	9	THESSALONIKI	CHALKIDONA	TC09	CATTLE MILK	POS	33.83
22o 38' 25.49" E	40o 39' 41.09" N	9	THESSALONIKI	CHALKIDONA	TC10	CATTLE MILK	POS	34.82
22o 41' 29.68" E	40o 36' 48.83" N	8	THESSALONIKI	CHALKIDONA	TC11	CATTLE MILK	POS	33.89
22o 41' 29.68" E	40o 36' 48.83" N	8	THESSALONIKI	CHALKIDONA	TC12	CATTLE MILK	NEG	NEG
23o 14' 46.03" E	40o 38' 11.51" N	110	THESSALONIKI	LAGKADIKIA	TG1	CATTLE MILK	POS	33
23o 12' 41.57" E	40o 37' 43.76" N	140	THESSALONIKI	LAGKADIKIA	TG11	CATTLE MILK	NEG	NEG
23o 12' 41.57" E	40o 37' 43.76" N	140	THESSALONIKI	LAGKADIKIA	TG12	CATTLE MILK	POS	31.74
23o 12' 41.57" E	40o 37' 43.76" N	140	THESSALONIKI	LAGKADIKIA	TG13	CATTLE MILK	NEG	NEG
23o 12' 41.57" E	40o 37' 43.76" N	140	THESSALONIKI	LAGKADIKIA	TG14	CATTLE MILK	POS	31.82
23o 12' 41.57" E	40o 37' 43.76" N	140	THESSALONIKI	LAGKADIKIA	TG15	CATTLE MILK	NEG	NEG
23o 12' 41.57" E	40o 37' 43.76" N	140	THESSALONIKI	LAGKADIKIA	TG16	CATTLE MILK	NEG	NEG
23o 12' 41.57" E	40o 37' 43.76" N	140	THESSALONIKI	LAGKADIKIA	TG17	CATTLE MILK	NEG	NEG
23o 12' 41.57" E	40o 37' 43.76" N	140	THESSALONIKI	LAGKADIKIA	TG18	CATTLE MILK	NEG	NEG
23o 12' 41.57" E	40o 37' 43.76" N	140	THESSALONIKI	LAGKADIKIA	TG19	CATTLE MILK	POS	31.68
23o 14' 46.03" E	40o 38' 11.51" N	110	THESSALONIKI	LAGKADIKIA	TG2	CATTLE MILK	POS	32.79
23o 11' 21.45" E	40o 37' 57.21" N	140	THESSALONIKI	LAGKADIKIA	TG20	CATTLE MILK	POS	32.34
23o 11' 21.45" E	40o 37' 57.21" N	140	THESSALONIKI	LAGKADIKIA	TG21	CATTLE MILK	POS	32
23o 11' 21.45" E	40o 37' 57.21" N	140	THESSALONIKI	LAGKADIKIA	TG22	CATTLE MILK	NEG	NEG
23o 11' 21.45" E	40o 37' 57.21" N	140	THESSALONIKI	LAGKADIKIA	TG23	CATTLE MILK	POS	32.96
23o 11' 21.45" E	40o 37' 57.21" N	140	THESSALONIKI	LAGKADIKIA	TG24	CATTLE MILK	NEG	NEG
23o 11' 21.45" E	40o 37' 57.21" N	140	THESSALONIKI	LAGKADIKIA	TG26	CATTLE MILK	NEG	NEG
23o 11' 21.45" E	40o 37' 57.21" N	140	THESSALONIKI	LAGKADIKIA	TG28	CATTLE MILK	POS	29.93
23o 12' 56.1" E	40o 35' 17.67" N	259	THESSALONIKI	LAGKADIKIA	TG29	CATTLE MILK	NEG	NEG
23o 12' 56.1" E	40o 35' 17.67" N	259	THESSALONIKI	LAGKADIKIA	TG3	CATTLE MILK	NEG	NEG
23o 12' 56.1" E	40o 35' 17.67" N	259	THESSALONIKI	LAGKADIKIA	TG30	CATTLE MILK	NEG	NEG
23o 14' 46.03" E	40o 38' 11.51" N	110	THESSALONIKI	LAGKADIKIA	TG4	CATTLE MILK	NEG	NEG
23o 14' 46.03" E	40o 38' 11.51" N	110	THESSALONIKI	LAGKADIKIA	TG5	CATTLE MILK	NEG	NEG
23o 14' 46.03" E	40o 38' 11.51" N	110	THESSALONIKI	LAGKADIKIA	TG6	CATTLE MILK	NEG	NEG
23o 14' 46.03" E	40o 38' 11.51" N	110	THESSALONIKI	LAGKADIKIA	TG7	CATTLE MILK	NEG	NEG
23o 14' 46.03" E	40o 38' 11.51" N	110	THESSALONIKI	LAGKADIKIA	TG8	CATTLE MILK	NEG	NEG
23o 14' 46.03" E	40o 38' 11.51" N	110	THESSALONIKI	LAGKADIKIA	TG9	CATTLE MILK	NEG	NEG
23o 03' 55.55" E	40o 44' 58.69" N	110	THESSALONIKI	LAGKADAS	TL01	CATTLE MILK	POS	31.92
23o 03' 55.55" E	40o 44' 58.69" N	110	THESSALONIKI	LAGKADAS	TL02	CATTLE MILK	POS	31.82
23o 03' 55.55" E	40o 44' 58.69" N	110	THESSALONIKI	LAGKADAS	TL03	CATTLE MILK	NEG	NEG
23o 03' 55.55" E	40o 44' 58.69" N	110	THESSALONIKI	LAGKADAS	TL04	CATTLE MILK	NEG	NEG
23o 03' 55.55" E	40o 44' 58.69" N	110	THESSALONIKI	LAGKADAS	TL05	CATTLE MILK	NEG	NEG
23o 03' 55.55" E	40o 44' 58.69" N	110	THESSALONIKI	LAGKADAS	TL06	CATTLE MILK	POS	32.07
23o 03' 55.55" E	40o 44' 58.69" N	110	THESSALONIKI	LAGKADAS	TL07	CATTLE MILK	NEG	NEG
23o 03' 55.55" E	40o 44' 58.69" N	110	THESSALONIKI	LAGKADAS	TL08	CATTLE MILK	NEG	NEG
23o 03' 55.55" E	40o 44' 58.69" N	110	THESSALONIKI	LAGKADAS	TL09	CATTLE MILK	POS	32.48
23o 03' 55.55" E	40o 44' 58.69" N	110	THESSALONIKI	LAGKADAS	TL10	CATTLE MILK	NEG	NEG
23o 03' 55.55" E	40o 44' 58.69" N	110	THESSALONIKI	LAGKADAS	TL11	CATTLE MILK	NEG	NEG
23o 03' 55.55" E	40o 44' 58.69" N	110	THESSALONIKI	LAGKADAS	TL12	CATTLE MILK	POS	29.28
23o 03' 55.55" E	40o 44' 58.69" N	110	THESSALONIKI	LAGKADAS	TL13	CATTLE MILK	NEG	NEG
23o 03' 55.55" E	40o 44' 58.69" N	110	THESSALONIKI	LAGKADAS	TL14	CATTLE MILK	NEG	NEG
23o 03' 55.55" E	40o 44' 58.69" N	110	THESSALONIKI	LAGKADAS	TL15	CATTLE MILK	POS	31.55
23o 03' 55.55" E	40o 44' 58.69" N	110	THESSALONIKI	LAGKADAS	TL16	CATTLE MILK	NEG	NEG
23o 03' 55.55" E	40o 44' 58.69" N	110	THESSALONIKI	LAGKADAS	TL17	CATTLE MILK	NEG	NEG
23o 03' 55.55" E	40o 44' 58.69" N	110	THESSALONIKI	LAGKADAS	TL18	CATTLE MILK	NEG	NEG
23o 00' 14.97" E	40o 43' 26.95" N	125	THESSALONIKI	LAGKADAS	TL19	CATTLE MILK	POS	29.94
23o 00' 14.97" E	40o 43' 26.95" N	125	THESSALONIKI	LAGKADAS	TL20	CATTLE MILK	POS	33.25
23o 00' 14.97" E	40o 43' 26.95" N	125	THESSALONIKI	LAGKADAS	TL21	CATTLE MILK	POS	32.93
23o 00' 14.97" E	40o 43' 26.95" N	125	THESSALONIKI	LAGKADAS	TL22	CATTLE MILK	POS	32.05
23o 00' 14.97" E	40o 43' 26.95" N	125	THESSALONIKI	LAGKADAS	TL23	CATTLE MILK	NEG	NEG
23o 00' 14.97" E	40o 43' 26.95" N	125	THESSALONIKI	LAGKADAS	TL24	CATTLE MILK	NEG	NEG
23o 00' 14.97" E	40o 43' 26.95" N	125	THESSALONIKI	LAGKADAS	TL25	CATTLE MILK	NEG	NEG
23o 02' 10.93" E	40o 44' 41.94" N	110	THESSALONIKI	LAGKADAS	TL26	CATTLE MILK	NEG	NEG
23o 02' 10.93" E	40o 44' 41.94" N	110	THESSALONIKI	LAGKADAS	TL27	CATTLE MILK	NEG	NEG
23o 02' 10.93" E	40o 44' 41.94" N	110	THESSALONIKI	LAGKADAS	TL28	CATTLE MILK	POS	31.79
23o 02' 10.93" E	40o 44' 41.94" N	110	THESSALONIKI	LAGKADAS	TL29	CATTLE MILK	NEG	NEG
23o 02' 10.93" E	40o 44' 41.94" N	110	THESSALONIKI	LAGKADAS	TL30	CATTLE MILK	POS	32.53
23o 02' 10.93" E	40o 44' 41.94" N	110	THESSALONIKI	LAGKADAS	TL31	CATTLE MILK	NEG	NEG
23o 02' 10.93" E	40o 44' 41.94" N	110	THESSALONIKI	LAGKADAS	TL32	CATTLE MILK	POS	30.3
23o 04' 52.47" E	40o 45' 53.86" N	120	THESSALONIKI	LAGKADAS	TL33	CATTLE MILK	NEG	NEG
23o 04' 52.47" E	40o 45' 53.86" N	120	THESSALONIKI	LAGKADAS	TL34	CATTLE MILK	NEG	NEG
23o 04' 52.47" E	40o 45' 53.86" N	120	THESSALONIKI	LAGKADAS	TL35	CATTLE MILK	POS	32.5
23o 04' 52.47" E	40o 45' 53.86" N	120	THESSALONIKI	LAGKADAS	TL36	CATTLE MILK	NEG	NEG
23o 04' 52.47" E	40o 45' 53.86" N	120	THESSALONIKI	LAGKADAS	TL37	CATTLE MILK	NEG	NEG
23o 02' 42.66" E	40o 42' 49.97" N	85	THESSALONIKI	LAGKADAS	TL38	CATTLE MILK	NEG	NEG
23o 02' 42.66" E	40o 42' 49.97" N	85	THESSALONIKI	LAGKADAS	TL39	CATTLE MILK	NEG	NEG
22o 41' 01.67" E	40o 36' 32.2" N	9	THESSALONIKI	MALGARA	TM1	CATTLE MILK	NEG	NEG
22o 44' 03.17" E	40o 37' 30.85" N	8	THESSALONIKI	MALGARA	TM10	CATTLE MILK	NEG	NEG
22o 44' 03.17" E	40o 37' 30.85" N	8	THESSALONIKI	MALGARA	TM11	CATTLE MILK	POS	33.69
22o 44' 03.17" E	40o 37' 30.85" N	8	THESSALONIKI	MALGARA	TM12	CATTLE MILK	POS	34.91
22o 44' 03.17" E	40o 37' 30.85" N	8	THESSALONIKI	MALGARA	TM13	CATTLE MILK	NEG	NEG
22o 41' 29.68" E	40o 36' 48.83" N	8	THESSALONIKI	MALGARA	TM14	CATTLE MILK	NEG	NEG
22o 41' 29.68" E	40o 36' 48.83" N	8	THESSALONIKI	MALGARA	TM15	CATTLE MILK	POS	31.63
22o 41' 29.68" E	40o 36' 48.83" N	8	THESSALONIKI	MALGARA	TM16	CATTLE MILK	POS	26.8
22o 41' 29.68" E	40o 36' 48.83" N	8	THESSALONIKI	MALGARA	TM17	CATTLE MILK	POS	35.13
22o 41' 29.68" E	40o 36' 48.83" N	8	THESSALONIKI	MALGARA	TM18	CATTLE MILK	POS	32.68
22o 41' 01.67" E	40o 36' 32.2" N	9	THESSALONIKI	MALGARA	TM19	CATTLE MILK	POS	32.7
22o 44' 03.17" E	40o 37' 30.85" N	8	THESSALONIKI	MALGARA	TM2	CATTLE MILK	POS	31.84
22o 44' 03.17" E	40o 37' 30.85" N	8	THESSALONIKI	MALGARA	TM20	CATTLE MILK	POS	33.63
22o 44' 03.17" E	40o 37' 30.85" N	8	THESSALONIKI	MALGARA	TM21	CATTLE MILK	NEG	NEG
22o 44' 03.17" E	40o 37' 30.85" N	8	THESSALONIKI	MALGARA	TM22	CATTLE MILK	POS	33.7
22o 41' 29.68" E	40o 36' 48.83" N	8	THESSALONIKI	MALGARA	TM23	CATTLE MILK	POS	32.3
22o 41' 29.68" E	40o 36' 48.83" N	8	THESSALONIKI	MALGARA	TM24	CATTLE MILK	NEG	NEG
22o 41' 01.67" E	40o 36' 32.2" N	9	THESSALONIKI	MALGARA	TM3	CATTLE MILK	POS	33.5
22o 41' 01.67" E	40o 36' 32.2" N	9	THESSALONIKI	MALGARA	TM4	CATTLE MILK	NEG	NEG
22o 41' 01.67" E	40o 36' 32.2" N	9	THESSALONIKI	MALGARA	TM5	CATTLE MILK	POS	32.32
22o 41' 01.67" E	40o 36' 32.2" N	9	THESSALONIKI	MALGARA	TM6	CATTLE MILK	NEG	NEG
22o 41' 01.67" E	40o 36' 32.2" N	9	THESSALONIKI	MALGARA	TM7	CATTLE MILK	POS	30.86
22o 41' 01.67" E	40o 36' 32.2" N	9	THESSALONIKI	MALGARA	TM8	CATTLE MILK	POS	32.63
22o 41' 01.67" E	40o 36' 32.2" N	9	THESSALONIKI	MALGARA	TM9	CATTLE MILK	NEG	NEG
22o 48' 19.95" E	40o 40' 10.71" N	10	THESSALONIKI	SINDOS	TS01	CATTLE MILK	NEG	NEG
22o 48' 19.95" E	40o 40' 10.71" N	10	THESSALONIKI	SINDOS	TS02	CATTLE MILK	NEG	NEG
22o 48' 19.95" E	40o 40' 10.71" N	10	THESSALONIKI	SINDOS	TS03	CATTLE MILK	POS	33.04
22o 48' 19.95" E	40o 40' 10.71" N	10	THESSALONIKI	SINDOS	TS05	CATTLE MILK	POS	32.11
22o 48' 19.95" E	40o 40' 10.71" N	10	THESSALONIKI	SINDOS	TS07	CATTLE MILK	POS	33.41
22o 48' 19.95" E	40o 40' 10.71" N	10	THESSALONIKI	SINDOS	TS08	CATTLE MILK	NEG	NEG
22o 48' 19.95" E	40o 40' 10.71" N	10	THESSALONIKI	SINDOS	TS09	CATTLE MILK	NEG	NEG
22o 50' 38.25" E	40o 41' 16.56" N	19	THESSALONIKI	SINDOS	TS13	CATTLE MILK	POS	32.4
22o 48' 19.95" E	40o 40' 10.71" N	10	THESSALONIKI	SINDOS	TS14	CATTLE MILK	NEG	NEG
22o 50' 38.25" E	40o 41' 16.56" N	19	THESSALONIKI	SINDOS	TS15	CATTLE MILK	NEG	NEG
22o 50' 38.25" E	40o 41' 16.56" N	19	THESSALONIKI	SINDOS	TS17	CATTLE MILK	NEG	NEG
22o 50' 38.25" E	40o 41' 16.56" N	19	THESSALONIKI	SINDOS	TS18	CATTLE MILK	NEG	NEG
22o 50' 38.25" E	40o 41' 16.56" N	19	THESSALONIKI	SINDOS	TS19	CATTLE MILK	NEG	NEG
22o 50' 38.25" E	40o 41' 16.56" N	19	THESSALONIKI	SINDOS	TS20	CATTLE MILK	NEG	NEG
22o 51' 30.03" E	40o 41' 17.55" N	20	THESSALONIKI	SINDOS	TS21	CATTLE MILK	POS	32.66
22o 51' 30.03" E	40o 41' 17.55" N	20	THESSALONIKI	SINDOS	TS22	CATTLE MILK	NEG	NEG
22o 51' 30.03" E	40o 41' 17.55" N	20	THESSALONIKI	SINDOS	TS23	CATTLE MILK	NEG	NEG
20o 51' 26.27" E	39o 40' 07.48" N	480	Α1		B37	CATTLE MILK	NEG	NEG
20o 51' 26.27" E	39o 40' 07.48" N	480	Α12		B41	CATTLE MILK	NEG	NEG
20o 51' 26.27" E	39o 40' 07.48" N	480	Α13		B42	CATTLE MILK	NEG	NEG
20o 51' 26.27" E	39o 40' 07.48" N	480	Α15	Ioannina	B43	CATTLE MILK	POS	30.6
20o 51' 26.27" E	39o 40' 07.48" N	480	Α5		B38	CATTLE MILK	NEG	NEG
20o 51' 26.27" E	39o 40' 07.48" N	480	Α8		B39	CATTLE MILK	NEG	NEG
20o 51' 26.27" E	39o 40' 07.48" N	480	Α9		B40	CATTLE MILK	POS	32.3
20o 59' 04.22" E	39o 09' 25.66" N	30	Β1		B44	CATTLE MILK	NEG	NEG
20o 59' 04.22" E	39o 09' 25.66" N	30	Β11		B48	CATTLE MILK	NEG	NEG
20o 59' 04.22" E	39o 09' 25.66" N	30	Β2		B45	CATTLE MILK	NEG	NEG
20o 59' 04.22" E	39o 09' 25.66" N	30	Β6		B46	CATTLE MILK	NEG	NEG
20o 52' 58.2" E	39o 12' 18.47" N	20	Β8		B47	CATTLE MILK	NEG	NEG
20o 53' 28.38" E	39o 21' 37.45" N	310	Γ1	Preveza	B49	CATTLE MILK	POS	31.82
20o 36' 04.87" E	39o 14' 03.74" N	20	Γ10		B51	CATTLE MILK	NEG	NEG
20o 33' 10.4" E	39o 16' 48.43" N	49	Γ11		B52	CATTLE MILK	NEG	NEG
20o 15' 48.82" E	39o 29' 51.93" N	11	Γ7		B50	CATTLE MILK	NEG	NEG
20o 44' 12.56" E	39o 09' 09.76" N	43	Δ1		B53	CATTLE MILK	NEG	NEG
20o 41' 26.13" E	39o 04' 02.67" N	70	Δ10		B56	CATTLE MILK	NEG	NEG
20o 41' 26.13" E	39o 04' 02.67" N	70	Δ11		B57	CATTLE MILK	NEG	NEG
20o 44' 36.01" E	39o 05' 16.94" N	30	Δ17	Preveza	B58	CATTLE MILK	POS	30.58
20o 43' 24.31" E	39o 04' 55.75" N	58	Δ2	Preveza	B54	CATTLE MILK	POS	31.92
20o 44' 36.01" E	39o 05' 16.94" N	30	Δ6		B55	CATTLE MILK	NEG	NEG
23o 19' 46" E	38o 19' 01" N	211	Viotia	Thiva	B187	CATTLE MILK	POS	34.36
20o 56' 55" E	39o 10' 13" N	14	Arta	Arta	B188	CATTLE MILK	NEG	NEG
21o 14' 47" E	37o 51' 22" N	7	Ilia	Gastouni	B189	CATTLE MILK	POS	32.72
21o 14' 47" E	37o 51' 22" N	7	Ilia	Gastouni	B190	CATTLE MILK	NEG	NEG
23o 38' 36" E	38o 18' 11" N	104	Viotia	Oinofyta	B191	CATTLE MILK	POS	33.26
21o 48' 01" E	38o 54' 09" N	839	Evritania	Karpenisi	B223	CATTLE MILK	NEG	NEG
26o 50' 30" E	37o 08' 32" N	68	Leros Island	Leros	B227	CATTLE MILK	NEG	NEG
22o 57' 15" E	39o 23' 46" N	316	Magnesia	Latomeio Volou	B230	CATTLE MILK	NEG	NEG
22o 28' 22" E	39o 50' 00" N	18	Larissa	Parapotamos	B239	CATTLE MILK	NEG	NEG
22o 23' 41" E	39o 17' 25" N	246	Larissa	Farsala	B240	CATTLE MILK	POS	33.27
25o 24' 55" E	37o 24' 55" N	199	Cyclades-Naxos Island	Naxos	Β246	CATTLE MILK	NEG	NEG
25o 24' 55" E	37o 24' 55" N	199	Cyclades-Naxos Island	Naxos	Β247	CATTLE MILK	POS	34.29
25o 24' 55" E	37o 24' 55" N	199	Cyclades-Naxos Island	Naxos	Β248	CATTLE MILK	NEG	NEG
25o 24' 55" E	37o 24' 55" N	199	Cyclades-Naxos Island	Naxos	Β249	CATTLE MILK	NEG	NEG
25o 24' 55" E	37o 24' 55" N	199	Cyclades-Naxos Island	Naxos	Β250	CATTLE MILK	POS	32.96
28o 08' 03" E	36o 22' 53" N	60	Dodecanese-Rhodos Island	Rhodos	Β255	CATTLE MILK	NEG	NEG
28o 08' 03" E	36o 22' 53" N	60	Dodecanese-Rhodos Island	Rhodos	Β256	CATTLE MILK	NEG	NEG
28o 08' 03" E	36o 22' 53" N	60	Dodecanese-Rhodos Island	Rhodos	Β257	CATTLE MILK	NEG	NEG
28o 08' 03" E	36o 22' 53" N	60	Dodecanese-Rhodos Island	Rhodos	Β258	CATTLE MILK	NEG	NEG
27o 16' 43" E	36o 52' 20" N	89	Dodecanese-Kos Island	Kos	Β262	CATTLE MILK	NEG	NEG
27o 16' 43" E	36o 52' 20" N	89	Dodecanese-Kos Island	Kos	Β263	CATTLE MILK	NEG	NEG
27o 16' 43" E	36o 52' 20" N	89	Dodecanese-Kos Island	Kos	Β264	CATTLE MILK	NEG	NEG
27o 16' 43" E	36o 52' 20" N	89	Dodecanese-Kos Island	Kos	Β265	CATTLE MILK	NEG	NEG
27o 16' 43" E	36o 52' 20" N	89	Dodecanese-Kos Island	Kos	Β266	CATTLE MILK	POS	33.64
27o 16' 43" E	36o 52' 20" N	89	Dodecanese-Kos Island	Kos	Β267	CATTLE MILK	NEG	NEG
27o 16' 43" E	36o 52' 20" N	89	Dodecanese-Kos Island	Kos	Β268	CATTLE MILK	NEG	NEG
27o 16' 43" E	36o 52' 20" N	89	Dodecanese-Kos Island	Kos	Β269	CATTLE MILK	NEG	NEG
27o 16' 43" E	36o 52' 20" N	89	Dodecanese-Kos Island	Kos	Β281	CATTLE MILK	NEG	NEG
27o 16' 43" E	36o 52' 20" N	89	Dodecanese-Kos Island	Kos	Β282	CATTLE MILK	NEG	NEG
20o 32' 56" E	38o 10' 31" N	320	Ionian-Cephalonia island	Cephalonia	Β305	CATTLE MILK	NEG	NEG

## Sheet: Genotyping_Greece
Longitude	Latitude	Altitude	Region	City	Number	Animal	MS03	MS12	MS21	MS22	MS30	MS36	MS27	MS28	MS31	MS23	MS24	MS33	MS34	SNP
26o 19' 26.85" E	41o 26' 25.09" N	117	EVROS	DIDIMOTIXO	D5	CATTLE MILK	6	3/8	6	6			4	3						1
26o 26' 03.22" E	41o 21' 15.06" N	70	EVROS	DIDIMOTIXO	D6	CATTLE MILK	6		6					7					6	2
21o 45' 18.16" E	40o 36' 53.77" N	590	FLORINA	AMYNTAIO	FA12	CATTLE MILK														2
21o 45' 18.16" E	40o 36' 53.77" N	590	FLORINA	AMYNTAIO	FA42	CATTLE MILK														1
21o 29' 25.41" E	40o 35' 05.04" N	900	FLORINA	AMYNTAIO	FA49	CATTLE MILK														1
21o 30' 14.62" E	40o 37' 16.07" N	680	FLORINA	AMYNTAIO	FA5	CATTLE MILK														2
21o 33' 07.57" E	40o 39' 38.22" N	640	FLORINA	AMYNTAIO	FA52	CATTLE MILK	6	8	6	6	5	14	2	3	3				3	1
21o 29' 25.41" E	40o 35' 05.04" N	900	FLORINA	AMYNTAIO	FA59	CATTLE MILK	6	8	6	6	5	6	2	3	3	5			9	1
21o 36' 05.43" E	40o 40' 25.83" N	650	FLORINA	AMYNTAIO	FA7	CATTLE MILK														2
22o 57' 07.47" E	40o 55' 16.71" N	219	KILKIS	EPTALOFOS	KE4	CATTLE MILK														N.P.
22o 56' 04.63" E	40o 57' 23.84" N	180	KILKIS	EPTALOFOS	KE8	CATTLE MILK	6												3	N.P.
22o 27' 04.51" E	40o 56' 46.28" N	268	KILKIS	GOYMENISSA	KG13	CATTLE MILK	6													1
22o 54' 29.49" E	41o 04' 23.41" N	280	KILKIS	KILKIS	KK20	CATTLE MILK	6	8			6		2	7						2
22o 51' 34.54" E	40o 57' 33.44" N	210	KILKIS	KILKIS	KK22	CATTLE MILK														1
22o 59' 40.56" E	41o 06' 35.57" N	373	KILKIS	KILKIS	KK9	CATTLE MILK														2
22o 55' 14.56" E	40o 50' 29.76" N	115	KILKIS	NEA SANTA	KNS19	CATTLE MILK	6	8			6		2	7						2
22o 55' 14.56" E	40o 50' 29.76" N	115	KILKIS	NEA SANTA	KNS6	CATTLE MILK														N.P.
22o 05' 21.62" E	39o 44' 28.02" N	150	LARISA	VLACHOGIANNI	B59	CATTLE MILK														2
22o 03' 57.19" E	39o 47' 32.64" N	175	LARISA	PRAITORIO	B78	CATTLE MILK	6	8	6	6	6	4	2	7	3	5		9	13	2
22o 18' 26.78" E	39o 49' 35.84" N	141	LARISA	ARGYROPOYLI	B83	CATTLE MILK	6			6	5		2	3						1
22o 05' 21.62" E	39o 44' 28.02" N	150	LARISA	VLACHOGIANNI	B84	CATTLE MILK														1
23o 30' 01.74" E	40o 54' 30.77" N	80	SERRES	NIGRITA	B05	CATTLE MILK	6			6										1
23o 31' 07.56" E	41o 01' 06.28" N	15	SERRES	SKOYTARI	B10	CATTLE MILK														1
23o 16' 56.01" E	41o 10' 58.65" N	30	SERRES	HRAKLEIA	B16	CATTLE MILK														N.P.
23o 36' 31.05" E	41o 01' 25.35" N	20	SERRES	NEOS SKOPOS	B28	CATTLE MILK	6			6	5		3							1
23o 20' 40.44" E	41o 05' 01.68" N	20	SERRES	STRYMONIKO	SS13	CATTLE MILK														N.P.
23o 18' 52.05" E	41o 02' 31.3" N	35	SERRES	STRYMONIKO	SS8	CATTLE MILK														1
23o 01' 11.51" E	40o 32' 51.51" N	76	THESSALONIKI	THERMI	B01	CATTLE MILK	6						2							N.P.
23o 06' 47.59" E	40o 39' 51.18" N	100	THESSALONIKI	KAVALARI	B85	CATTLE MILK	x	3					2	3						1
22o 35' 52.39" E	40o 43' 54.07" N	20	THESSALONIKI	CHALKIDONA	CH1	CATTLE MILK														2
22o 46' 09.75" E	40o 45' 08.91" N	115	THESSALONIKI	AG. ATHANASIOS	KAA14	CATTLE MILK														2
23o 14' 46.03" E	40o 38' 11.51" N	110	THESSALONIKI	LAGKADIKIA	L25	CATTLE MILK														2
22o 38' 16.25" E	40o 43' 06.4" N	18	THESSALONIKI	CHALKIDONA	TC08	CATTLE MILK	6				5									1
23o 12' 41.57" E	40o 37' 43.76" N	140	THESSALONIKI	LAGKADIKIA	TG12	CATTLE MILK														2
23o 12' 41.57" E	40o 37' 43.76" N	140	THESSALONIKI	LAGKADIKIA	TG14	CATTLE MILK														2
23o 12' 41.57" E	40o 37' 43.76" N	140	THESSALONIKI	LAGKADIKIA	TG19	CATTLE MILK														1
23o 11' 21.45" E	40o 37' 57.21" N	140	THESSALONIKI	LAGKADIKIA	TG28	CATTLE MILK	6		6	6	5		2	3						1
23o 03' 55.55" E	40o 44' 58.69" N	110	THESSALONIKI	LAGKADAS	TL01	CATTLE MILK														2
23o 03' 55.55" E	40o 44' 58.69" N	110	THESSALONIKI	LAGKADAS	TL02	CATTLE MILK														2
23o 03' 55.55" E	40o 44' 58.69" N	110	THESSALONIKI	LAGKADAS	TL12	CATTLE MILK	6	8	6	6	5		4	3						1
23o 03' 55.55" E	40o 44' 58.69" N	110	THESSALONIKI	LAGKADAS	TL15	CATTLE MILK														2
23o 00' 14.97" E	40o 43' 26.95" N	125	THESSALONIKI	LAGKADAS	TL19	CATTLE MILK														2
23o 02' 10.93" E	40o 44' 41.94" N	110	THESSALONIKI	LAGKADAS	TL28	CATTLE MILK														2
23o 02' 10.93" E	40o 44' 41.94" N	110	THESSALONIKI	LAGKADAS	TL32	CATTLE MILK														1
22o 41' 29.68" E	40o 36' 48.83" N	8	THESSALONIKI	MALGARA	TM15	CATTLE MILK														2
22o 41' 29.68" E	40o 36' 48.83" N	8	THESSALONIKI	MALGARA	TM16	CATTLE MILK	6	8	6	6	6	4	2	7	3	5	13	9	9	2
22o 44' 03.17" E	40o 37' 30.85" N	8	THESSALONIKI	MALGARA	TM2	CATTLE MILK														1
22o 41' 01.67" E	40o 36' 32.2" N	9	THESSALONIKI	MALGARA	TM7	CATTLE MILK														2
20o 51' 26.27" E	39o 40' 07.48" N	480	Α15	Ioannina	B43	CATTLE MILK	6			6	5									1
20o 53' 28.38" E	39o 21' 37.45" N	310	Γ1	Preveza	B49	CATTLE MILK	6		6											1
20o 44' 36.01" E	39o 05' 16.94" N	30	Δ17	Preveza	B58	CATTLE MILK	6			6				3						1
20o 43' 24.31" E	39o 04' 55.75" N	58	Δ2	Preveza	B54	CATTLE MILK	6													1
23o 19' 46" E	38o 19' 01" N	211	Viotia	Thiva	B187	CATTLE MILK														N.P.
21o 14' 47" E	37o 51' 22" N	7	Ilia	Gastouni	B189	CATTLE MILK														2
23o 38' 36" E	38o 18' 11" N	104	Viotia	Oinofyta	B191	CATTLE MILK														2
22o 23' 41" E	39o 17' 25" N	246	Larissa	Farsala	B240	CATTLE MILK														2
25o 24' 55" E	37o 24' 55" N	199	Cyclades-Naxos Island	Naxos	Β247	CATTLE MILK														N.P.
25o 24' 55" E	37o 24' 55" N	199	Cyclades-Naxos Island	Naxos	Β250	CATTLE MILK														N.P.
27o 16' 43" E	36o 52' 20" N	89	Dodecanese-Kos Island	Kos	Β266	CATTLE MILK														2

## Sheet: Bovine samples EU
Key	Strain	Region	Animal	MS03	MS21	MS22	MS30	MS27	MS28	SNP	Comments
1	D5	Greece	CATTLE MILK	6	6	6		4	3	1
2	D6	Greece	CATTLE MILK	6	6				7	2
3	FA52	Greece	CATTLE MILK	6	6	6	5	2	3	1
4	FA59	Greece	CATTLE MILK	6	6	6	5	2	3	1
5	KK20	Greece	CATTLE MILK	6			6	2	7	2
6	KNS19	Greece	CATTLE MILK	6			6	2	7	2
7	B78	Greece	CATTLE MILK	6	6	6	6	2	7	2
8	B83	Greece	CATTLE MILK	6		6	5	2	3	1
9	B28	Greece	CATTLE MILK	6		6	5	3		1
10	TC08	Greece	CATTLE MILK	6			5			1
11	TG28	Greece	CATTLE MILK	6	6	6	5	2	3	1
12	TL12	Greece	CATTLE MILK	6	6	6	5	4	3	1
13	TM16	Greece	CATTLE MILK	6	6	6	6	2	7	2
14	B43	Greece	CATTLE MILK	6		6	5			1
15	B58	Greece	CATTLE MILK	6		6			3	1
16	2010/00721	Belgium	Bovine	6	6	6	6	2	6	2
17	2010/00725	Belgium	Bovine	6	6	6	6	2	6	2
18	2010/00768	Belgium	Bovine	6	6	6	6	2	6	2
19	2010/00789	Belgium	Bovine	6	6	6	6	2	6	2
20	2010/00825-2	Belgium	Bovine	6	6	6	6	2	6	2
21	2010/00985	Belgium	Bovine	6	6	6	6	2	6	2
22	2010/01964	Belgium	Bovine	6	6	6	6	2	6	2
23	U1708238-21	Belgium	Bovine	6	6	6	6	2	6
24	U1708238-22	Belgium	Bovine	6	6	6	6	2	6
25	U1708238-23	Belgium	Bovine	6	6	6	6	2	6
26	U1708238-24	Belgium	Bovine	6	6	6	6	2	6
27	U1708238-25	Belgium	Bovine	6	6	6	6	2	6
28	U1708238-26	Belgium	Bovine	6	6	6	6	3	6
29	U1708238-27	Belgium	Bovine	6	6	6	6	2	6
30	U1708238-28	Belgium	Bovine	6	6	6	6	2	6
31	U1708238-29	Belgium	Bovine	6	6	6	6	2	6
32	U1708238-30	Belgium	Bovine	6	6	6	6	2	6
33	CbB1	France		6	6	6	6	2	7		Cb#021
34	CbB2	France		6	6	6	6	2	7		Cb#022
35	CbB2V	France		6	6	6	6	2	7		Cb#023
36	CbB3	France		6	6	6	6	2	7		Cb#024
37	CbB4	France		6	6	6	6	2	8		Cb#025
38	CbB5	France		6	6	6	6	2	7		Cb#026
39	CbB7	France		6	6	6	6	2	8		Cb#027
40	CbB9	France		7	6	6	6	2	7		Cb#028
41	CbB10	France		6	6	6	6	2	7		Cb#029
42	Z 2775/90	Germany		6	6	6	6	3	7		Cb#036
43	CS-Bud	Slovak Republic		7	6	6	5	3	3		Cb#045
44	Z 3205/91b	Germany		6	6	6	6	3	7		Cb#047
45	Z 3351/92	Germany		6	6	6	6	3	7		Cb#049
46	Z 3749/92	Germany		6	6	6	6	3	7		Cb#050
47	Z 257/94	Germany		6	6	6	6	3	7		Cb#054
48	J- 3	Japan		6	6	6	6	5	6		Cb#056
49	CbB1	Undefined		6	6	6	6	2	7		Cb#068
50	CbB2	Undefined		6	6	6	6	2	7		Cb#069
51	CbB3	Undefined		6	6	6	6	2	7		Cb#070
52	CbB4	Undefined		6	6	6	6	2	8		Cb#071
53	CbB5	Undefined		6	6	6	6	2	7		Cb#072
54	CbB7	Undefined		6	6	6	6	2	8		Cb#073
55	#801	Poland		7	6	6	10	3	3		2009Chmielewski#003
56	#507	Poland		7	6	6	10	3	3		2009Chmielewski#004
57	Zam	Poland		7	6	6	10	3	3		2009Chmielewski#005
58	2009Chmielewski#006	Koszalin, Poland	Bull	7	6	6	10	3	3		Dowg
59	Cb#011	France	Goat	6	7	7	6	4	5		CbO1
60	Cb#012	France	Goat	6	7	7	6	4	5		CbO2
61	Cb#013	France	Goat	6	7	7	6	4	5		CbO184
62	Cb#014	Morocco	Goat	7	6	6	5	2	3		CbO4
63	Cb#030	Austria	Goat	7	6	6	5	3	3		Innsbruck
64	Cb#033	USA	Goat	6	6	7	6	4	5		Priscilla Q177
65	Cb#040	Namibia	Goat	6	7	6	6	4	6		Namibia
66	Cb#051	Germany	Goat	7	6	6	5	5	3		Z 3464/92
67	Cb#061	Undefined	Goat	6	7	7	6	4	5		CbO1
68	Cb#062	Undefined	Goat	6	7	7	6	4	5		CbO2
69	Cb#063	Undefined	Goat	7	6	6	5	2	3		CbO4
70	Cb#060	Sweden	Hay	7	6	6	6	4	6		C2
71	HG825990.1	Cayenne, Guiana, France	Human	7	6	6	12	3	3		Cb175_Guyana
72	NC_010117.1	Italy	Human	7	6	6	11	3	3		RSA 331
73	NC_011527.1	Canada	Human	6	6	6	12	3	4		CbuG_Q212
74	NC_011528.1	Oregon, USA	Human	6	6	7	12	4	5		CbuK_Q154
75	Cb#034	USA	Human	6	6	6	6	4	4		Scurry Q217
76	Cb#041	France	Human	6	7	6	6	4	7		F2
77	Cb#042	France	Human	6	7	6	6	3	7		F4
78	Cb#043	Russia	Human	6	7	6	6	3	7		R1140
79	Cb#044	Slovak Republic	Human	7	6	6	5	3	3		CS-Florian
80	Cb#046	Italy	Human	7	6	6	5	3	3		CS-R
81	2009Chmielewski#002	Poland	Human	7	6	6	12	3	6		#755
82	2009Chmielewski#007	Poland	Human	7	6	6	10	3	3		Hum
83	2009Chmielewski#008	Italy	Human	7	6	6	10	3	3		Henzerling
84	NC_009727.1	USA	Rodent	6	6	6	12	4	4		Dugway 5J108-111
85	Cb#035	USA	Rodent	6	6	6	6	3	7		Dugway 5J108-111
86	Cb#015	France	Sheep	6	6	6	6	2	7		CbC1
87	Cb#016	France	Sheep	7	6	6	5	4	3		CbC2
88	Cb#017	France	Sheep	6	7	7	6	4	5		CbC4
89	Cb#018	France	Sheep	7	6	6	5	2	3		CbC5
90	Cb#019	France	Sheep	6	7	7	6	4	5		CbC6
91	Cb#020	France	Sheep	6	7	7	6	4	5		CbC7
92	Cb#031	Sweden	Sheep	7	6	6	6	4	3		S1
93	Cb#032	Sweden	Sheep	7	6	6	6	4	6		S4
94	Cb#037	Germany	Sheep	7	6	6	5	4	3		Pohlheim
95	Cb#038	Germany	Sheep	7	6	6	5	4	3		Max
96	Cb#052	Germany	Sheep	7	6	6	5	4	3		Z 4313/93
97	Cb#055	Germany	Sheep	7	6	6	5	5	3		Z 349-36/94
98	Cb#064	Undefined	Sheep	6	6	6	6	2	7		CbC1
99	Cb#065	Undefined	Sheep	7	6	6	5	4	3		CbC2
100	Cb#066	Undefined	Sheep	7	6	6	5	2	3		CbC5
101	Cb#067	Undefined	Sheep	6	7	7	6	4	5		CbC6
102	NC_002971.3	USA	Tick	7	6	6	12	4	6		Nine Mile RSA 493
103	Cb#001	USA	Tick	7	6	6	6	4	6		Nine Mile RSA 493
108	Cb#048	Slovak Republic	Tick	7	6	6	6	5	7		CS-Dayer
110	Cb#039	Germany		6	6	6	6	3	7		Tiho 1

## Sheet: All samples EU
KEY	N° LABO	ARTICLE	SPECIES	Type échantillon	Country		CT	Land	year	MS03	MS12	MS21	MS22	MS30	MS36	MS27	MS28	MS31	MS23	MS24	MS33	MS34
1	NC_002971.3	Nine Mile RSA 493	Tick		USA	1935	NC_002971(http://www.ncbi.nlm.nih.gov/nuccore/NC_002971)	David Christiany(David.christiany@i2bc.paris-saclay.fr)		7	6	6	12	4	4	6	5	9	27	9	5	0
2	HG825990.1	Cb175_Guyana	Human	aortic valve	France	2012	HG825990(http://www.ncbi.nlm.nih.gov/nuccore/HG825990)	David Christiany(David.christiany@i2bc.paris-saclay.fr)		7	6	6	12	4	3	3	5	9	27	10	5	0
3	NC_009727.1	Dugway 5J108-111	Rodent		USA	1957	NC_009727(http://www.ncbi.nlm.nih.gov/nuccore/NC_009727)	David Christiany(David.christiany@i2bc.paris-saclay.fr)		6	6	6	12	11	4	4	3	12	5	8	3	0
4	NC_010117.1	RSA 331	Human	blood	Italy	1945	NC_010117(http://www.ncbi.nlm.nih.gov/nuccore/NC_010117)	David Christiany(David.christiany@i2bc.paris-saclay.fr)		7	6	6	11	13	3	3	2	4	7	4	3	0
5	NC_011527.1	CbuG_Q212	Human	aortic valve	Canada	1982	NC_011527(http://www.ncbi.nlm.nih.gov/nuccore/NC_011527)	David Christiany(David.christiany@i2bc.paris-saclay.fr)		6	6	6	12	4	3	4	4	10	8	7	2	0
6	NC_011528.1	CbuK_Q154	Human	aortic valve	USA	1976	NC_011528(http://www.ncbi.nlm.nih.gov/nuccore/NC_011528)	David Christiany(David.christiany@i2bc.paris-saclay.fr)		6	6	7	12	3	4	5	3	12	9	7	2	0
7	Cb#001	Nine Mile RSA493	Tick		USA	1935	Arricau-Bouvery(http://www.ncbi.nlm.nih.gov/pubmed/16640773)	Gilles Vergnaud(gilles.vergnaud@u-psud.fr)		7	6	6	6	4	4	6	5	9	27	9	5	0
8	Cb#002	NM	Tick		USA		Arricau-Bouvery(http://www.ncbi.nlm.nih.gov/pubmed/16640773)	Gilles Vergnaud(gilles.vergnaud@u-psud.fr)		7	6	6	6	4	4	6			27		5	3
9	Cb#003	NM	Tick		USA		Arricau-Bouvery(http://www.ncbi.nlm.nih.gov/pubmed/16640773)	Gilles Vergnaud(gilles.vergnaud@u-psud.fr)		7	6	6	6	4	4	6		9	27		5	2
10	Cb#004	NM	Tick		USA		Arricau-Bouvery(http://www.ncbi.nlm.nih.gov/pubmed/16640773)	Gilles Vergnaud(gilles.vergnaud@u-psud.fr)		7	6	6	6	4	4	6		9	27		5	2
11	Cb#006	NM	Tick		USA		Arricau-Bouvery(http://www.ncbi.nlm.nih.gov/pubmed/16640773)	Gilles Vergnaud(gilles.vergnaud@u-psud.fr)		7	6	6	6	4	4	6	5	9	27	9	5	0
12	Cb#011	CbO1	Goat	Placenta	France		Arricau-Bouvery(http://www.ncbi.nlm.nih.gov/pubmed/16640773)	Gilles Vergnaud(gilles.vergnaud@u-psud.fr)		6	7	7	6	4	4	5	3	4	11	8	2	0
13	Cb#012	CbO2	Goat	Placenta	France		Arricau-Bouvery(http://www.ncbi.nlm.nih.gov/pubmed/16640773)	Gilles Vergnaud(gilles.vergnaud@u-psud.fr)		6	7	7	6	4	4	5	3	4	11	8	2	0
14	Cb#013	CbO184	Goat	Placenta	France		Arricau-Bouvery(http://www.ncbi.nlm.nih.gov/pubmed/16640773)	Gilles Vergnaud(gilles.vergnaud@u-psud.fr)		6	7	7	6	4	4	5	3	4	10	8	2	0
15	Cb#014	CbO4	Goat	Vaginal secretion	Morocco		Arricau-Bouvery(http://www.ncbi.nlm.nih.gov/pubmed/16640773)	Gilles Vergnaud(gilles.vergnaud@u-psud.fr)		7	6	6	5	14	2	3	3	4	10	8	3	0
16	Cb#015	CbC1	Sheep	Placenta	France		Arricau-Bouvery(http://www.ncbi.nlm.nih.gov/pubmed/16640773)	Gilles Vergnaud(gilles.vergnaud@u-psud.fr)		6	6	6	6	4	2	7	3	6	12	9	10	0
17	Cb#016	CbC2	Sheep	Milk	France		Arricau-Bouvery(http://www.ncbi.nlm.nih.gov/pubmed/16640773)	Gilles Vergnaud(gilles.vergnaud@u-psud.fr)		7	6	6	5	14	4	3	3		11	9	8	1
18	Cb#017	CbC4	Sheep		France		Arricau-Bouvery(http://www.ncbi.nlm.nih.gov/pubmed/16640773)	Gilles Vergnaud(gilles.vergnaud@u-psud.fr)		6	7	7	6	4	4	5	3	4	10	9	2	0
19	Cb#018	CbC5	Sheep	Milk	France		Arricau-Bouvery(http://www.ncbi.nlm.nih.gov/pubmed/16640773)	Gilles Vergnaud(gilles.vergnaud@u-psud.fr)		7	6	6	5	14	2	3	3		11	8	3	1
20	Cb#019	CbC6	Sheep	Vaginal secretion	France		Arricau-Bouvery(http://www.ncbi.nlm.nih.gov/pubmed/16640773)	Gilles Vergnaud(gilles.vergnaud@u-psud.fr)		6	7	7	6	4	4	5	3		11	7	2	1
21	Cb#020	CbC7	Sheep	Milk	France		Arricau-Bouvery(http://www.ncbi.nlm.nih.gov/pubmed/16640773)	Gilles Vergnaud(gilles.vergnaud@u-psud.fr)		6	7	7	6	4	4	5	3	4	10	8	2	0
22	Cb#021	CbB1	Cattle	Placenta	France		Arricau-Bouvery(http://www.ncbi.nlm.nih.gov/pubmed/16640773)	Gilles Vergnaud(gilles.vergnaud@u-psud.fr)		6	6	6	6	4	2	7	3	6	12	9	9	0
23	Cb#022	CbB2	Cattle	Milk	France		Arricau-Bouvery(http://www.ncbi.nlm.nih.gov/pubmed/16640773)	Gilles Vergnaud(gilles.vergnaud@u-psud.fr)		6	6	6	6	4	2	7	3	6	12	9	9	0
24	Cb#023	CbB2V	Cattle		France		Arricau-Bouvery(http://www.ncbi.nlm.nih.gov/pubmed/16640773)	Gilles Vergnaud(gilles.vergnaud@u-psud.fr)		6	6	6	6	4	2	7	3	6	12	9	9	0
25	Cb#024	CbB3	Cattle	Milk	France		Arricau-Bouvery(http://www.ncbi.nlm.nih.gov/pubmed/16640773)	Gilles Vergnaud(gilles.vergnaud@u-psud.fr)		6	6	6	6	4	2	7	3	6	12	9	9	0
26	Cb#025	CbB4	Cattle	Placenta	France		Arricau-Bouvery(http://www.ncbi.nlm.nih.gov/pubmed/16640773)	Gilles Vergnaud(gilles.vergnaud@u-psud.fr)		6	6	6	6	4	2	8	3	6	12	9	8	0
27	Cb#026	CbB5	Cattle	Milk	France		Arricau-Bouvery(http://www.ncbi.nlm.nih.gov/pubmed/16640773)	Gilles Vergnaud(gilles.vergnaud@u-psud.fr)		6	6	6	6	4	2	7	3	6	12	9	9	0
28	Cb#027	CbB7	Cattle	Placenta	France		Arricau-Bouvery(http://www.ncbi.nlm.nih.gov/pubmed/16640773)	Gilles Vergnaud(gilles.vergnaud@u-psud.fr)		6	6	6	6	4	2	8	3	6	12	9	8	0
29	Cb#028	CbB9	Cattle		France		Arricau-Bouvery(http://www.ncbi.nlm.nih.gov/pubmed/16640773)	Gilles Vergnaud(gilles.vergnaud@u-psud.fr)		7	6	6	6	4	2	7	3	6	12	9	9	0
30	Cb#029	CbB10	Cattle	placenta	France		Arricau-Bouvery(http://www.ncbi.nlm.nih.gov/pubmed/16640773)	Gilles Vergnaud(gilles.vergnaud@u-psud.fr)		6	6	6	6	4	2	7	3	6	12	9	7	0
31	Cb#030	Innsbruck	Goat		Austria		Arricau-Bouvery(http://www.ncbi.nlm.nih.gov/pubmed/16640773)	Gilles Vergnaud(gilles.vergnaud@u-psud.fr)		7	6	6	5	12	3	3	3	4	7	4	3	0
32	Cb#031	S1	Sheep		Sweden		Arricau-Bouvery(http://www.ncbi.nlm.nih.gov/pubmed/16640773)	Gilles Vergnaud(gilles.vergnaud@u-psud.fr)		7	6	6	6	12	4	3	5	9	7	9	8	0
33	Cb#032	S4	Sheep		Sweden		Arricau-Bouvery(http://www.ncbi.nlm.nih.gov/pubmed/16640773)	Gilles Vergnaud(gilles.vergnaud@u-psud.fr)		7	6	6	6	12	4	6	5	9	7	9	8	0
34	Cb#033	Priscilla Q177	Goat	Lysat 2	USA	1980	Arricau-Bouvery(http://www.ncbi.nlm.nih.gov/pubmed/16640773)	Gilles Vergnaud(gilles.vergnaud@u-psud.fr)		6	6	7	6	4	4	5	3		8	7	2	1
35	Cb#034	Scurry Q217	Human	Liver	USA	1981	Arricau-Bouvery(http://www.ncbi.nlm.nih.gov/pubmed/16640773)	Gilles Vergnaud(gilles.vergnaud@u-psud.fr)		6	6	6	6	4	4	4	4		9	7	2	1
36	Cb#035	Dugway 5J108-111	Rodent		USA	1958	Arricau-Bouvery(http://www.ncbi.nlm.nih.gov/pubmed/16640773)	Gilles Vergnaud(gilles.vergnaud@u-psud.fr)		6	6	6	6	4	3	7	3	6	13	9	10	0
37	Cb#036	Z 2775/90	Cattle	Placenta	Germany	1990	Arricau-Bouvery(http://www.ncbi.nlm.nih.gov/pubmed/16640773)	Gilles Vergnaud(gilles.vergnaud@u-psud.fr)		6	6	6	6	4	3	7	3	6	13	9	9	0
38	Cb#037	Pohlheim	Sheep		Germany	1997	Arricau-Bouvery(http://www.ncbi.nlm.nih.gov/pubmed/16640773)	Gilles Vergnaud(gilles.vergnaud@u-psud.fr)		7	6	6	5	14	4	3	3	4	7	6	4	0
39	Cb#038	Max	Sheep		Germany		Arricau-Bouvery(http://www.ncbi.nlm.nih.gov/pubmed/16640773)	Gilles Vergnaud(gilles.vergnaud@u-psud.fr)		7	6	6	5	14	4	3	3	4	7	6	4	0
40	Cb#039	Tiho 1			Germany		Arricau-Bouvery(http://www.ncbi.nlm.nih.gov/pubmed/16640773)	Gilles Vergnaud(gilles.vergnaud@u-psud.fr)		6	6	6	6	4	3	7	3	6	13	9	12	0
41	Cb#040	Namibia	Goat		Namibia	1991	Arricau-Bouvery(http://www.ncbi.nlm.nih.gov/pubmed/16640773)	Gilles Vergnaud(gilles.vergnaud@u-psud.fr)		6	7	6	6	18	4	6	3	9	13	7	2	0
42	Cb#041	F2	Human	Blood	France	1991	Arricau-Bouvery(http://www.ncbi.nlm.nih.gov/pubmed/16640773)	Gilles Vergnaud(gilles.vergnaud@u-psud.fr)		6	7	6	6	12	4	7	3	9	13	7	2	0
43	Cb#042	F4	Human	Blood	France	1992	Arricau-Bouvery(http://www.ncbi.nlm.nih.gov/pubmed/16640773)	Gilles Vergnaud(gilles.vergnaud@u-psud.fr)		6	7	6	6	12	3	7	3		8	7	2	1
44	Cb#043	R1140	Human	Blood	Russia		Arricau-Bouvery(http://www.ncbi.nlm.nih.gov/pubmed/16640773)	Gilles Vergnaud(gilles.vergnaud@u-psud.fr)		6	7	6	6	12	3	7	3	6	13	6	2	0
45	Cb#044	CS-Florian	Human	Blood	Slovak Republic		Arricau-Bouvery(http://www.ncbi.nlm.nih.gov/pubmed/16640773)	Gilles Vergnaud(gilles.vergnaud@u-psud.fr)		7	6	6	5	14	3	3	2	4	7	4	3	0
46	Cb#045	CS-Bud	Cattle		Slovak Republic	1978	Arricau-Bouvery(http://www.ncbi.nlm.nih.gov/pubmed/16640773)	Gilles Vergnaud(gilles.vergnaud@u-psud.fr)		7	6	6	5	14	3	3	2	4		4	3	1
47	Cb#046	CS-R	Human		Italy	1975	Arricau-Bouvery(http://www.ncbi.nlm.nih.gov/pubmed/16640773)	Gilles Vergnaud(gilles.vergnaud@u-psud.fr)		7	6	6	5	14	3	3	2	4	8	4	3	0
48	Cb#047	Z 3205/91b	Cattle		Germany	1991	Arricau-Bouvery(http://www.ncbi.nlm.nih.gov/pubmed/16640773)	Gilles Vergnaud(gilles.vergnaud@u-psud.fr)		6	6	6	6	4	3	7	3	6	13	9	10	0
49	Cb#048	CS-Dayer	Tick		Slovak Republic	1991	Arricau-Bouvery(http://www.ncbi.nlm.nih.gov/pubmed/16640773)	Gilles Vergnaud(gilles.vergnaud@u-psud.fr)		7	6	6	6	4	5	7	5	9	27	9	4	0
50	Cb#049	Z 3351/92	Cattle		Germany	1992	Arricau-Bouvery(http://www.ncbi.nlm.nih.gov/pubmed/16640773)	Gilles Vergnaud(gilles.vergnaud@u-psud.fr)		6	6	6	6	4	3	7	3	6	13	9	11	0
51	Cb#050	Z 3749/92	Cattle		Germany	1992	Arricau-Bouvery(http://www.ncbi.nlm.nih.gov/pubmed/16640773)	Gilles Vergnaud(gilles.vergnaud@u-psud.fr)		6	6	6	6	4	3	7	3	6	13	9	8	0
52	Cb#051	Z 3464/92	Goat		Germany	1992	Arricau-Bouvery(http://www.ncbi.nlm.nih.gov/pubmed/16640773)	Gilles Vergnaud(gilles.vergnaud@u-psud.fr)		7	6	6	5	14	5	3	3	4	7	4	4	0
53	Cb#052	Z 4313/93	Sheep		Germany	1993	Arricau-Bouvery(http://www.ncbi.nlm.nih.gov/pubmed/16640773)	Gilles Vergnaud(gilles.vergnaud@u-psud.fr)		7	6	6	5	14	4	3	3	4	7	4	4	0
54	Cb#054	Z 257/94	Cattle		Germany	1994	Arricau-Bouvery(http://www.ncbi.nlm.nih.gov/pubmed/16640773)	Gilles Vergnaud(gilles.vergnaud@u-psud.fr)		6	6	6	6	4	3	7	3	6	13	9	8	0
55	Cb#055	Z 349-36/94	Sheep		Germany	1994	Arricau-Bouvery(http://www.ncbi.nlm.nih.gov/pubmed/16640773)	Gilles Vergnaud(gilles.vergnaud@u-psud.fr)		7	6	6	5	14	5	3	3	4	7	4	4	0
56	Cb#056	J- 3	Cattle	Milk	Japan		Arricau-Bouvery(http://www.ncbi.nlm.nih.gov/pubmed/16640773)	Gilles Vergnaud(gilles.vergnaud@u-psud.fr)		6	6	6	6	4	5	6	5	9	27	9	5	0
57	Cb#060	C2	Hay		Sweden		Arricau-Bouvery(http://www.ncbi.nlm.nih.gov/pubmed/16640773)	Gilles Vergnaud(gilles.vergnaud@u-psud.fr)		7	6	6	6	4	4	6	5	9	27	9	5	0
58	Cb#061	CbO1	Goat		France		Arricau-Bouvery(http://www.ncbi.nlm.nih.gov/pubmed/16640773)	Gilles Vergnaud(gilles.vergnaud@u-psud.fr)		6	7	7	6	4	4	5	3	4	12		2	1
59	Cb#062	CbO2	Goat		France		Arricau-Bouvery(http://www.ncbi.nlm.nih.gov/pubmed/16640773)	Gilles Vergnaud(gilles.vergnaud@u-psud.fr)		6	7	7	6	4	4	5	3	4	11		2	1
60	Cb#063	CbO4	Goat		France		Arricau-Bouvery(http://www.ncbi.nlm.nih.gov/pubmed/16640773)	Gilles Vergnaud(gilles.vergnaud@u-psud.fr)		7	6	6	5	14	2	3	3	4	10		3	1
61	Cb#064	CbC1	Sheep		France		Arricau-Bouvery(http://www.ncbi.nlm.nih.gov/pubmed/16640773)	Gilles Vergnaud(gilles.vergnaud@u-psud.fr)		6	6	6	6	5	2	7	3	6	12		9	1
62	Cb#065	CbC2	Sheep		France		Arricau-Bouvery(http://www.ncbi.nlm.nih.gov/pubmed/16640773)	Gilles Vergnaud(gilles.vergnaud@u-psud.fr)		7	6	6	5	14	4	3	3	6	11		8	1
63	Cb#066	CbC5	Sheep		France		Arricau-Bouvery(http://www.ncbi.nlm.nih.gov/pubmed/16640773)	Gilles Vergnaud(gilles.vergnaud@u-psud.fr)		7	6	6	5	14	2	3	3	9	11		3	1
64	Cb#067	CbC6	Sheep		France		Arricau-Bouvery(http://www.ncbi.nlm.nih.gov/pubmed/16640773)	Gilles Vergnaud(gilles.vergnaud@u-psud.fr)		6	7	7	6	3	4	5	3	2	11		2	1
65	Cb#068	CbB1	Cattle		France		Arricau-Bouvery(http://www.ncbi.nlm.nih.gov/pubmed/16640773)	Gilles Vergnaud(gilles.vergnaud@u-psud.fr)		6	6	6	6	4	2	7	3	6	13		9	1
66	Cb#069	CbB2	Cattle		France		Arricau-Bouvery(http://www.ncbi.nlm.nih.gov/pubmed/16640773)	Gilles Vergnaud(gilles.vergnaud@u-psud.fr)		6	6	6	6	4	2	7	3	6	13		9	1
67	Cb#070	CbB3	Cattle		France		Arricau-Bouvery(http://www.ncbi.nlm.nih.gov/pubmed/16640773)	Gilles Vergnaud(gilles.vergnaud@u-psud.fr)		6	6	6	6	4	2	7	3	6	13		9	1
68	Cb#071	CbB4	Cattle		France		Arricau-Bouvery(http://www.ncbi.nlm.nih.gov/pubmed/16640773)	Gilles Vergnaud(gilles.vergnaud@u-psud.fr)		6	6	6	6	4	2	8	3	6	13		8	1
69	Cb#072	CbB5	Cattle		France		Arricau-Bouvery(http://www.ncbi.nlm.nih.gov/pubmed/16640773)	Gilles Vergnaud(gilles.vergnaud@u-psud.fr)		6	6	6	6	4	2	7	3	6	13		9	1
70	Cb#073	CbB7	Cattle		France		Arricau-Bouvery(http://www.ncbi.nlm.nih.gov/pubmed/16640773)	Gilles Vergnaud(gilles.vergnaud@u-psud.fr)		6	6	6	6	4	2	8	3	6	13		9	1
71	2009Chmielewski#001	Nine Mile	Tick		USA	1935	Chmielewski2009(http://www.ncbi.nlm.nih.gov/pubmed/19469280)	Tomasz Chmielewski(tchmielewski@pzh.gov.pl)	MST16	7	6	6	12	4	4	6	5	9	27	9	5	0
72	2009Chmielewski#002	#755	Human	Blood	Poland	1956	Chmielewski2009(http://www.ncbi.nlm.nih.gov/pubmed/19469280)	Tomasz Chmielewski(tchmielewski@pzh.gov.pl)	MST16	7	6	6	12	4	3	6	5	9	27	9	5	0
73	2009Chmielewski#003	#801	Cattle	Placenta	Poland	1993	Chmielewski2009(http://www.ncbi.nlm.nih.gov/pubmed/19469280)	Tomasz Chmielewski(tchmielewski@pzh.gov.pl)	MST18	7	6	6	10	13	3	3	2	4	8	5	4	0
74	2009Chmielewski#004	#507	Cattle	Placenta	Poland	1993	Chmielewski2009(http://www.ncbi.nlm.nih.gov/pubmed/19469280)	Tomasz Chmielewski(tchmielewski@pzh.gov.pl)	MST18	7	6	6	10	13	3	3	2	4	8	5	4	0
75	2009Chmielewski#005	Zam	Cattle	Placenta	Poland	1983	Chmielewski2009(http://www.ncbi.nlm.nih.gov/pubmed/19469280)	Tomasz Chmielewski(tchmielewski@pzh.gov.pl)	MST18	7	6	6	10	13	3	3	2	4	8	5	4	0
76	2009Chmielewski#006	Dowg	Bull	Semen	Poland	1989	Chmielewski2009(http://www.ncbi.nlm.nih.gov/pubmed/19469280)	Tomasz Chmielewski(tchmielewski@pzh.gov.pl)	MST18	7	6	6	10	13	3	3	2	4	8	5	4	0
77	2009Chmielewski#007	Hum	Human	Urine	Poland	1991	Chmielewski2009(http://www.ncbi.nlm.nih.gov/pubmed/19469280)	Tomasz Chmielewski(tchmielewski@pzh.gov.pl)	MST18	7	6	6	10	13	3	3	2	4	8	5	4	0
78	2009Chmielewski#008	Henzerling	Human	Blood	Italy	1945	Chmielewski2009(http://www.ncbi.nlm.nih.gov/pubmed/19469280)	Tomasz Chmielewski(tchmielewski@pzh.gov.pl)	MST18	7	6	6	10	13	3	3	2	4	8	5	4	0
79	roest 2011		goat		Netherlands					7	6	6	5	13	3	3	3		11		7	2
80	roest 2011		goat		Netherlands					7	6	6	5	13	3	3	3		11		7	2
81	roest 2011		goat		Netherlands					7	6	6	5	13	3	3	3		11		7	2
82	roest 2011		goat		Netherlands					7	6	6	5	13	3	3	3		11		7	2
83	roest 2011		goat		Netherlands					7	6	6	5	13	3	3	3		11		7	2
84	roest 2011		goat		Netherlands					7	6	6	5	13	3	3	3		11		7	2
85	roest 2011		goat		Netherlands					7	6	6	5	13	3	3	3		11		7	2
86	roest 2011		goat		Netherlands					7	6	6	5	13	3	3	3		11		7	2
87	roest 2011		goat		Netherlands					7	6	6	5	13	3	3	3		11		7	2
88	roest 2011		goat		Netherlands					7	6	6	5	13	3	3	3		11		7	2
89	roest 2011		sheep		Netherlands					7	6	6	5	13	3	3	3		11		7	2
90	roest 2011		goat		Netherlands					7	6	6	5	7	3	3	3		11		7	2
91	roest 2011		sheep		Netherlands					6	6	6	6	4	2	7	3		13		9	2
92	roest 2011		goat		Netherlands					6	6	6	6	4	2	7	3		13		10	2
93	Ilias	B78	cattle		Greece			LARISA		6	6	6	6	4	2	7	3	5		9	13	1
94	Ilias	TM16	cattle		Greece			THESSALONIKI		6	6	6	6	4	2	7	3	5	13	9	9	0
95	Ilias	FA59	cattle		Greece			FLORINA		6	6	6	5	6	2	3	3	5			9	2
